# Supplementary material for: Immune Response and Transcriptome Analysis of the Head Kidney to Different Concentrations of Aeromonas veronii in Common Carp (Cyprinus carpio)
Source: Int J Mol Sci. 2024 Nov 10;25(22):12070. doi: 10.3390/ijms252212070 (PMC11593800; doi:10.3390/ijms252212070)
Supplement: Supplementary file 1 [file ijms-25-12070-s001.zip]

Archive with 1 entries (1 files):
- ijms-3276027-supplementary.xlsx
