# Supplementary material for: Immune Response and Transcriptome Analysis of the Head Kidney to Different Concentrations of Aeromonas veronii in Common Carp (Cyprinus carpio)
Source: Int J Mol Sci. 2024 Nov 10;25(22):12070. doi: 10.3390/ijms252212070 (PMC11593800; doi:10.3390/ijms252212070)
Supplement: Supplementary file 1 [file ijms-25-12070-s001.zip › ijms-3276027-supplementary.xlsx]

## Sheet: Table S1
Supplementary Table 1.Statistics of dead individuals at different infection concentrations.
dpi: days post infection.
Group	1dpi	2dpi	3dpi	4dpi	5dpi	6dpi	7dpi	8dpi	9dpi	10dpi	11dpi	12dpi	13dpi	14dpi	total
NC	0	0	0	0	0	0	0	0	0	0	0	0	0	0	0
T4	0	0	0	0	0	0	0	0	0	0	0	0	0	0	0
T5	0	0	0	0	0	0	0	0	0	0	0	0	0	0	0
T6	0	0	0	0	0	0	0	0	0	0	0	0	0	0	0
T7	0	0	1	0	1	0	0	0	0	0	1	0	0	0	3
T8	0	0	1	3	0	0	0	1	0	1	1	2	0	0	9
T9	3	4	3	5	1	0	2	0	3	1	2	0	0	0	24

## Sheet: Table S2
Supplementary Table 2. LZM and IgM concentrations in serum of common carp challenged with different infection concentrations.
Group	sample ID	LZM(pg/ml)	IgM(pg/ml)
NC	C1	912.702	8.91505
NC	C2	928.017	14.1214
NC	C3	1393.34	16.5307
NC	C4	1393.36	14.3275
NC	C5	1178.57	13.5946
NC	C6	960.863	16.3008
NC	C7	1013.49	14.6026
NC	C8	969.662	8.61935
NC	C9	788.288	9.96262
NC	C10	871.201	11.5596
T4	4-1	1744.17	21.4175
T4	4-2	1631.99	20.4702
T4	4-3	1674.55	19.7544
T4	4-4	1741.89	15.3137
T4	4-5	1766.6	20.9783
T4	4-6	1732.94	18.6938
T4	4-7	1813.87	18.5785
T4	4-8	1351.16	20.2624
T4	4-9	1453.37	19.5238
T4	4-10	1535.87	13.3199
T7	7-5	1987.74	13.9611
T7	7-6	1460.06	16.4387
T7	7-7	1596.22	16.0023
T7	7-8	1919.88	15.3137
T7	7-9	1634.24	13.5947
T7	7-10	1638.7	20.0544
T8	8-1	2076.15	19.8468
T8	8-2	1744.14	21.3019
T8	8-3	1480.12	17.1055
T8	8-4	1876.99	16.4617
T8	8-5	1852.19	20.7934
T8	8-6	2210.37	15.7726
T8	8-7	2064.83	15.8645
T8	8-8	2101.12	16.2549
T8	8-9	1399.99	16.6455
T8	8-10	2003.57	21.1863
T9	9-1	1836.42	18.5556
T9	9-2	1587.26	14.5339
T9	9-3	2073.88	16.2549
T9	9-4	1533.64	15.3367
T9	9-5	1455.62	19.2471
T9	9-6	1520.23	14.9925

## Sheet: Table S3
Supplementary Table 3. The transcriptome sequencing information and quality of 17 libraries of head kidney tissues.
Group	Sample ID	Raw reads	Raw bases	Clean reads	Clean bases	Error (%)	Q20	Q30	GC (%)
NC	C3	47278452	7.09G	47203342	7.08G	0.01	98.71	96.45	43.51
NC	C1	46015798	6.9G	45942584	6.89G	0.01	98.71	96.57	43.61
NC	C5	46438506	6.97G	43974912	6.6G	0.01	98.73	96.55	44.94
NC	C7	44911134	6.74G	43211696	6.48G	0.01	98.63	96.36	46.05
NC	C8	48221680	7.23G	45709506	6.86G	0.01	98.68	96.47	45.72
NC	C9	46312476	6.95G	45099940	6.76G	0.01	98.98	97.11	44.36
NC	C10	42341064	6.35G	40478164	6.07G	0.01	98.64	96.34	44.83
T4	4-2	49619822	7.44G	45595990	6.84G	0.01	98.76	96.54	44.43
T4	4-3	49614476	7.44G	48672952	7.3G	0.01	98.06	95.38	45.95
T4	4-4	43085736	6.46G	39410300	5.91G	0.01	98.64	96.39	43.93
T4	4-5	46458508	6.97G	45059970	6.76G	0.01	98.8	96.78	45.16
T4	4-6	49485610	7.42G	49404880	7.41G	0.01	98.63	96.38	44.69
T4	4-7	49459850	7.42G	44699486	6.7G	0.01	98.63	96.35	43.89
T4	4-9	47320640	7.1G	47225182	7.08G	0.01	98.66	96.43	45.28
T9	9-2	48980114	7.35G	45262174	6.79G	0.01	98.69	96.46	46.09
T9	9-4	47557924	7.13G	44303834	6.65G	0.01	98.72	96.52	44.74
T9	9-6	50650628	7.6G	47209300	7.08G	0.01	98.64	96.39	45.35

## Sheet: Table S4
Supplementary Table 4. List of differntially expressed genes (DEGs) in pair of T4vcNC.
The first 13 genes were assigned as DEGs(Corrected pvalue ≤ 0.05, |log2(fold change)| ≥ 1)
gene_id	T4-4-2	T4-4-3	T4-4-4	T4-4-5	T4-4-6	T4-4-7	T4-4-9	NC-C1	NC-C5	NC-C7	NC-C8	NC-C9	NC-C10	NC-C3	T4	NC	log2FoldChange	pvalue	padj	gene_name	gene_chr	gene_start	gene_end	gene_strand	gene_length	gene_biotype	gene_description	Family
109068290	0	0	0	0	0	0	0	293.327	0	0	0	11.021	263.139	0	0	81.0696	-23.2479	7.11242e-15	2.50756e-10	LOC109068290	NC_056587.1	8911561	8917728	-	2287	protein_coding	meprin A subunit beta-like && sp|Q61847|MEP1B_MOUSE Meprin A subunit beta OS=Mus musculus OX=10090 GN=Mep1b PE=1 SV=2 && PF01400:Astacin (Peptidase family M12A)|PF00629:MAM domain, meprin/A5/mu	-
109089318	0	0	0	89.4676	0	73.8006	0	0	0	0	0	0	0	0	23.324	0	22.3415	7.71905e-14	1.36071e-09	LOC109089318	NC_056578.1	32814821	32834748	-	2641	protein_coding	gap junction gamma-1 protein-like && sp|Q92052|CXG1_DANRE Gap junction gamma-1 protein OS=Danio rerio OX=7955 GN=gjc1 PE=2 SV=1 && PF00029:Connexin	-
109058560	0	0	0	0	0	0	0	0	0	0	52.0094	172.329	0	0	0	32.0483	-21.9543	2.02418e-13	1.78411e-09	LOC109058560	NC_056620.1	13158735	13169794	+	6450	protein_coding	xin actin-binding repeat-containing protein 1-like%2C transcript variant X1 && sp|Q5PZ43|XIRP1_DANRE Xin actin-binding repeat-containing protein 1 OS=Danio rerio OX=7955 GN=xirp1 PE=1 SV=1 && -	-
109096016	0	0	0	0	0	0	0	11.6997	0	0	0	114.218	0	0	0	17.9882	-21.1475	1.5005e-12	8.81696e-09	LOC109096016	NC_056580.1	31860848	31864991	+	4050	protein_coding	frizzled-5-like%2C transcript variant X1 && sp|P58421|FZD5_XENLA Frizzled-5 OS=Xenopus laevis OX=8355 GN=fzd5 PE=2 SV=1 && PF01392:Fz domain|PF01534:Frizzled/Smoothened family membrane region	-
109052935	8393.56	1802.73	4475.85	1867.64	3061.1	4960.27	5421.43	1810.94	1491.8	1760.54	1740.58	760.45	890.463	973.303	4283.23	1346.87	1.66909	8.98818e-07	0.00452696	LOC109052935	NC_056614.1	8396995	8406768	-	2792	protein_coding	H-2 class I histocompatibility antigen%2C Q10 alpha chain-like%2C transcript variant X3 && sp|P01902|HA1D_MOUSE H-2 class I histocompatibility antigen, K-D alpha chain OS=Mus musculus OX=10090 GN=H2-K1 PE=1 SV=1 && PF07654:Immunoglobulin C1-set domain|PF00129:Class I Histocompatibility antigen, domains alpha 1 and 2	-
109070364	199	112.198	238.86	183.129	216.269	199.696	129.254	392.774	355.745	496.344	307.723	276.527	396.814	345.247	182.629	367.311	-1.0065	2.30858e-06	0.0101739	LOC109070364	NC_056582.1	8009685	8051457	-	9354	protein_coding	microtubule-associated serine/threonine-protein kinase 3-like && sp|Q6AX33|MAST3_XENLA Microtubule-associated serine/threonine-protein kinase 3 OS=Xenopus laevis OX=8355 GN=mast3 PE=2 SV=1 && PF08926:Domain of unknown function (DUF1908)|PF17820:PDZ domain|PF00069:Protein kinase domain	-
109100824	0	0	0	0	0	0	0	10.0283	19.3867	7.42395	0	40.0764	7.3679	6.42747	0	12.9587	-6.13353	1.21993e-05	0.0390999	msx3	NC_056609.1	16696073	16698784	+	2147	protein_coding	muscle segment homeobox 3 && sp|Q01703|MSXC_DANRE Homeobox protein MSH-C OS=Danio rerio OX=7955 GN=msxc PE=2 SV=1 && PF00046:Homeodomain	Homeobox
109109510	0	49.1653	12.0942	40.54	16.2943	24.3108	17.662	33.4276	193.867	453.921	39.0071	42.0802	368.395	113.858	22.8667	177.794	-2.9649	1.63963e-05	0.0447719	LOC109109510	NC_056575.1	21133991	21135874	+	1482	protein_coding	uncharacterized LOC109109510 && - && -	-
109101584	27.7932	1660.28	366.856	74.0904	11.8504	152.811	105.169	45.963	27.1413	2.12113	6.93459	14.0267	36.8395	24.7917	342.692	22.5454	3.92481	1.77787e-05	0.0447719	LOC109101584	NC_056590.1	5413005	5417308	-	2186	protein_coding	uncharacterized LOC109101584%2C transcript variant X2 && - && -	-
109072265	114.508	85.7242	119.934	188.721	142.205	102.453	75.4649	198.894	219.069	488.92	298.187	546.041	129.464	303.928	118.43	312.072	-1.39939	2.02468e-05	0.0463568	ppm1e	NC_056606.1	15803700	15853281	+	8035	protein_coding	protein phosphatase%2C Mg2+/Mn2+ dependent%2C 1E && sp|Q8WY54|PPM1E_HUMAN Protein phosphatase 1E OS=Homo sapiens OX=9606 GN=PPM1E PE=1 SV=3 && PF00481:Protein phosphatase 2C	-
109092304	146.748	254.651	140.091	163.558	212.566	231.821	203.916	111.147	121.167	29.6958	45.9417	41.0783	101.045	41.3195	193.336	70.1992	1.46123	2.18721e-05	0.0463568	il10	NC_056582.1	12367330	12369418	+	1118	protein_coding	interleukin 10 && sp|Q6A2H4|IL10_CHICK Interleukin-10 OS=Gallus gallus OX=9031 GN=IL10 PE=2 SV=2 && PF00726:Interleukin 10	-
122147411	97.8322	76.8996	74.5807	0	77.7681	15.6284	36.9297	83.569	316.003	440.134	285.185	1577.01	56.8381	227.716	54.2341	426.636	-2.97495	2.36521e-05	0.0463568	si:ch211-153b23.5	NC_056585.1	6535842	6538273	-	1068	protein_coding	uncharacterized protein LOC321177 homolog%2C transcript variant X1 && sp|F1QCN0|GAL3A_DANRE Glutamine amidotransferase-like class 1 domain-containing protein 3A, mitochondrial OS=Danio rerio OX=7955 GN=gatd3a PE=3 SV=1 && PF01965:DJ-1/PfpI family	-
109057602	17208.5	6309.55	7935.79	14600	9189.97	9035.8	7788.95	5740.36	5880.95	3154.12	4348.86	3645.95	4544.94	6772.72	10295.5	4869.7	1.08004	2.36675e-05	0.0463568	agr2	NC_056615.1	9188564	9190576	-	911	protein_coding	anterior gradient 2%2C transcript variant X1 && sp|Q5RZ65|AGR2_DANRE Anterior gradient protein 2 homolog OS=Danio rerio OX=7955 GN=agr2 PE=2 SV=1 && PF13899:Thioredoxin-like	-
109057056	140.078	332.811	233.821	219.475	231.823	85.0878	219.972	41.7845	106.627	118.783	65.8786	55.1051	109.466	76.2115	209.01	81.9794	1.35129	3.23915e-05	0.0570998	LOC109057056	NC_056597.1	215006	217623	-	574	protein_coding	cysteine-rich protein 2-like && - && -	-
109046603	65.5921	21.431	98.7691	50.3256	132.576	99.8479	279.381	476.343	240.395	545.13	803.546	478.913	288.401	112.022	106.846	420.678	-1.97313	3.56858e-05	0.0599114	LOC109046603	NC_056598.1	3933250	3996057	+	4606	protein_coding	epidermal growth factor receptor-like && sp|Q01279|EGFR_MOUSE Epidermal growth factor receptor OS=Mus musculus OX=10090 GN=Egfr PE=1 SV=1 && PF00757:Furin-like cysteine rich region|PF07714:Protein tyrosine kinase|PF01030:Receptor L domain|PF14843:Growth factor receptor domain IV	-
122139577	589.217	326.508	294.291	163.558	364.399	335.142	289.015	565.762	615.527	1042.53	487.155	2248.29	838.888	642.747	337.447	920.129	-1.44664	3.86699e-05	0.0619702	LOC122139577	NC_056610.1	5929552	5932332	+	1050	protein_coding	glutamine amidotransferase-like class 1 domain-containing protein 3A%2C mitochondrial%2C transcript variant X2 && sp|F1QCN0|GAL3A_DANRE Glutamine amidotransferase-like class 1 domain-containing protein 3A, mitochondrial OS=Danio rerio OX=7955 GN=gatd3a PE=3 SV=1 && PF01965:DJ-1/PfpI family	-
109087744	1560.87	787.906	621.842	1083.4	466.609	553.071	741.804	364.361	345.083	310.745	468.085	233.445	293.663	567.454	830.785	368.977	1.16988	4.89987e-05	0.0702372	LOC109087744	NC_056612.1	24362896	24367669	-	917	protein_coding	trafficking regulator of GLUT4 1-like && - && PF04505:Interferon-induced transmembrane protein	-
109058439	0	0	0	0	0	0	0.802819	33.4276	0	4.24226	0	117.224	1.05256	9.1821	0.114688	23.5897	-6.58647	5.87501e-05	0.0796651	LOC109058439	NC_056587.1	8983873	8985876	+	828	protein_coding	uncharacterized LOC109058439 && - && -	-
109055002	31.1284	7.5639	17.1334	12.5814	10.3691	26.9155	9.63382	0.83569	0	0	4.33412	0	4.21023	2.75463	16.4751	1.73352	3.23855	7.7059e-05	0.0905598	LOC109055002	NC_056574.1	22845562	22847467	+	1383	protein_coding	zona pellucida sperm-binding protein 3-like%2C transcript variant X1 && sp|P79762|ZP3_CHICK Zona pellucida sperm-binding protein 3 OS=Gallus gallus OX=9031 GN=ZP3 PE=1 SV=4 && PF00100:Zona pellucida-like domain	-
109062096	0	0	0	0	0.740649	0	0	0	0	49.8465	9.53506	72.1375	7.3679	0.91821	0.105807	19.9722	-6.34522	8.93415e-05	0.0991321	LOC109062096	NC_056613.1	11705057	11717514	+	4936	protein_coding	pantothenate kinase 1-like%2C transcript variant X1 && sp|Q8TE04|PANK1_HUMAN Pantothenate kinase 1 OS=Homo sapiens OX=9606 GN=PANK1 PE=1 SV=2 && PF03630:Fumble	-
109077502	0	3.78195	2.0157	0	2.22195	0.868243	0	21.7279	11.632	7.42395	19.937	4.00764	7.3679	22.037	1.26969	13.4476	-3.41551	9.0078e-05	0.0991321	pmch	NC_056600.1	13293598	13295253	+	625	protein_coding	pro-melanin-concentrating hormone && sp|P69155|MCH2_ONCKE Pro-MCH 2 OS=Oncorhynchus keta OX=8018 GN=mch2 PE=1 SV=1 && PF05824:Pro-melanin-concentrating hormone (Pro-MCH)	-
109109297	0	3.78195	0	0	0	4.34121	1.60564	10.864	7.75467	16.969	42.4744	51.0974	6.31534	4.59105	1.38983	20.0094	-3.84093	9.38878e-05	0.0991321	LOC109109297	NC_056578.1	11917684	11919226	-	1374	protein_coding	RING finger protein 227-like && - && PF14634:zinc-RING finger domain	-
122144582	12.229	0	23.1805	0	46.6609	72.9324	0	0	0	0	0	0	0	0	22.1433	0	6.98116	9.56005e-05	0.0991321	si:dkey-56d12.4	NW_024879331.1	290516	292718	-	1821	protein_coding	uncharacterized protein LOC799220 homolog && - && PF13613:Helix-turn-helix of DDE superfamily endonuclease|PF13359:DDE superfamily endonuclease	-
109069537	22.2346	1229.13	45.3531	747.894	18.5162	112.003	89.1129	21.7279	36.8347	20.1507	112.687	37.0707	28.419	43.1559	323.464	42.8637	2.91376	0.000105832	0.106606	LOC109069537	NC_056598.1	24204790	24211238	-	2726	protein_coding	guanylate-binding protein 1-like && sp|Q5D1D6|GBP1_CHLAE Guanylate-binding protein 1 OS=Chlorocebus aethiops OX=9534 GN=GBP1 PE=2 SV=1 && PF02263:Guanylate-binding protein, N-terminal domain|PF02841:Guanylate-binding protein, C-terminal domain	-
109057851	75.5976	104.634	35.2747	46.1318	28.1447	39.9392	61.0142	17.5495	19.3867	9.54508	15.6028	16.0306	17.8935	37.6466	55.8194	19.0935	1.54007	0.000152462	0.140637	LOC109057851	NC_056590.1	13083267	13090800	+	818	protein_coding	thioredoxin-like protein 4A%2C transcript variant X1 && sp|P83876|TXN4A_HUMAN Thioredoxin-like protein 4A OS=Homo sapiens OX=9606 GN=TXNL4A PE=1 SV=1 && PF02966:Mitosis protein DIM1	-
109091988	33.3519	28.9949	31.2433	43.3359	39.995	32.125	28.0987	28.4135	45.5587	162.266	98.8179	68.1299	98.9403	126.713	33.8778	89.8342	-1.40706	0.000153437	0.140637	sema6bb	NC_056604.1	10397764	10516633	-	8494	protein_coding	sema domain%2C transmembrane domain (TM)%2C and cytoplasmic domain%2C (semaphorin) 6Bb%2C transcript variant X1 && sp|O70141|SEM6B_RAT Semaphorin-6B OS=Rattus norvegicus OX=10116 GN=Sema6b PE=2 SV=1 && PF01403:Sema domain	-
109105653	50.0278	74.3783	33.259	50.3256	30.3666	45.1486	36.1268	14.2067	15.5093	15.9085	15.6028	24.0458	29.4716	16.5278	45.6618	18.7532	1.28042	0.000155572	0.140637	pmvk	NW_024879345.1	320912	324170	-	809	protein_coding	phosphomevalonate kinase && sp|Q2KIU2|PMVK_BOVIN Phosphomevalonate kinase OS=Bos taurus OX=9913 GN=PMVK PE=2 SV=3 && PF04275:Phosphomevalonate kinase	-
109056750	770.429	630.325	1046.15	1007.91	163.683	554.807	596.494	365.197	68.8227	302.261	252.246	135.258	193.67	382.894	681.399	242.907	1.48724	0.000170232	0.142897	LOC109056750	NC_056573.1	18484780	18488725	-	1797	protein_coding	interferon-induced protein 44-like && sp|Q53G44|IF44L_HUMAN Interferon-induced protein 44-like OS=Homo sapiens OX=9606 GN=IFI44L PE=2 SV=3 && PF07534:TLD	-
109046020	21.1229	27.7343	22.1726	8.38759	19.9975	24.3108	30.5071	110.311	62.0374	164.387	60.6777	9.01719	63.1534	65.1929	22.0333	76.3967	-1.78805	0.000202466	0.160142	LOC109046020	NC_056575.1	19511283	19946750	-	3333	protein_coding	NACHT%2C LRR and PYD domains-containing protein 3-like && sp|P59046|NAL12_HUMAN NACHT, LRR and PYD domains-containing protein 12 OS=Homo sapiens OX=9606 GN=NLRP12 PE=1 SV=2 && PF13765:SPRY-associated domain|PF17779:NOD2 winged helix domain|PF00622:SPRY domain|PF17776:NLRC4 helical domain HD2|PF14484:Fish-specific NACHT associated domain|PF05729:NACHT domain	-
109057532	0	0	0	0	2.22195	0	0	21.7279	14.54	4.24226	1.73365	76.1452	0	6.42747	0.317421	17.8309	-5.42094	0.000204402	0.160142	LOC109057532	NC_056619.1	26373340	26379639	-	1976	protein_coding	complement factor I-like%2C transcript variant X2 && sp|Q61129|CFAI_MOUSE Complement factor I OS=Mus musculus OX=10090 GN=Cfi PE=1 SV=3 && PF00530:Scavenger receptor cysteine-rich domain|PF00089:Trypsin|PF00057:Low-density lipoprotein receptor domain class A	-
109058010	153.419	224.396	181.413	306.147	79.9901	184.936	207.127	86.0761	86.2707	75.3001	105.753	65.1242	147.358	71.6204	191.061	91.0717	1.06635	0.000283875	0.205324	LOC109058010	NC_056572.1	17043747	17053869	+	1498	protein_coding	T-cell surface glycoprotein CD3 zeta chain-like && sp|Q9XSJ9|CD3Z_PIG T-cell surface glycoprotein CD3 zeta chain OS=Sus scrofa OX=9823 GN=CD247 PE=2 SV=1 && PF11628:T-cell surface glycoprotein CD3 zeta chain	-
109046616	4.44692	2.5213	6.04709	246.036	0	393.314	703.269	8.3569	0	0	0	0	0	0	193.662	1.19384	7.32176	0.000289316	0.205324	LOC109046616	NC_056615.1	25100268	25115725	+	1464	protein_coding	H-2 class I histocompatibility antigen%2C Q9 alpha chain && sp|P13753|HA1B_BOVIN BOLA class I histocompatibility antigen, alpha chain BL3-7 OS=Bos taurus OX=9913 PE=2 SV=1 && PF07654:Immunoglobulin C1-set domain|PF00129:Class I Histocompatibility antigen, domains alpha 1 and 2	-
109051554	5.55865	20.1704	38.2982	40.54	36.2918	32.9932	106.775	89.4189	115.351	184.538	175.965	78.149	243.141	60.6019	40.0896	135.309	-1.74816	0.000336018	0.209991	LOC109051554	NC_056618.1	8384917	8390148	+	2232	protein_coding	uncharacterized LOC109051554%2C transcript variant X1 && - && PF07679:Immunoglobulin I-set domain	-
109069288	54.4748	1616.15	469.657	585.734	1.4813	113.74	249.677	65.1838	83.3627	116.662	61.5445	73.1395	42.1023	78.0479	441.559	74.2918	2.57084	0.0003395	0.209991	LOC109069288	NC_056592.1	11533794	11553051	-	1279	protein_coding	uncharacterized LOC109069288 && - && PF00644:Poly(ADP-ribose) polymerase catalytic domain	-
109071965	207.893	475.265	412.21	306.147	388.841	382.895	331.564	374.389	1185.5	920.57	664.854	898.714	713.633	343.411	357.831	728.724	-1.02568	0.00035177	0.209991	LOC109071965	NC_056603.1	21593834	21607455	+	9476	protein_coding	sal-like protein 1%2C transcript variant X3 && sp|Q9ER74|SALL1_MOUSE Sal-like protein 1 OS=Mus musculus OX=10090 GN=Sall1 PE=1 SV=1 && -	zf-C2H2
109110271	134.519	99.5913	147.146	65.7028	135.539	166.703	93.127	36.7704	66.884	67.8761	31.2057	63.1203	47.365	88.1482	120.332	57.3385	1.07396	0.000369679	0.209991	LOC109110271	NC_056600.1	17027593	17031983	+	1507	protein_coding	solute carrier family 35 member E3%2C transcript variant X1 && sp|Q1JQ66|S35E3_DANRE Solute carrier family 35 member E3 OS=Danio rerio OX=7955 GN=slc35e3 PE=2 SV=1 && PF03151:Triose-phosphate Transporter family	-
109071243	0	23.9523	3.02354	9.78552	5.92519	39.0709	9.63382	1.67138	84.332	343.623	39.0071	34.0649	202.091	31.2191	13.0559	105.144	-3.00789	0.000379524	0.209991	LOC109071243	NC_056575.1	21130757	21136031	+	3048	protein_coding	uncharacterized LOC109071243%2C transcript variant X1 && - && -	-
109065840	31.1284	49.1653	34.2668	20.969	20.7382	51.2263	39.3381	61.0054	89.1787	101.814	79.7478	110.21	46.3125	56.0108	35.2617	77.7542	-1.13876	0.000390223	0.209991	LOC109065840	NC_056594.1	13369964	13497183	-	6455	protein_coding	membrane-associated guanylate kinase%2C WW and PDZ domain-containing protein 3%2C transcript variant X1 && sp|Q5TCQ9|MAGI3_HUMAN Membrane-associated guanylate kinase, WW and PDZ domain-containing protein 3 OS=Homo sapiens OX=9606 GN=MAGI3 PE=1 SV=3 && PF00595:PDZ domain|PF00397:WW domain|PF00625:Guanylate kinase	-
109106396	26.6815	39.0801	16.1256	39.1421	23.7008	38.2027	19.2676	25.0707	5.816	25.4535	607.644	1255.39	31.5767	54.1744	28.8858	286.447	-3.31123	0.000393177	0.209991	LOC109106396	NC_056587.1	6158348	6165456	-	1372	protein_coding	glyceraldehyde-3-phosphate dehydrogenase && sp|Q5XJ10|G3P_DANRE Glyceraldehyde-3-phosphate dehydrogenase OS=Danio rerio OX=7955 GN=gapdh PE=2 SV=2 && PF02800:Glyceraldehyde 3-phosphate dehydrogenase, C-terminal domain|PF00044:Glyceraldehyde 3-phosphate dehydrogenase, NAD binding domain	-
109102165	44.4692	21.431	26.204	32.1524	35.5511	19.1013	36.9297	44.2916	107.596	25.4535	124.823	377.72	39.9972	63.3565	30.8341	111.891	-1.85871	0.000412749	0.210897	efemp2a	NC_056610.1	20680141	20693215	+	2897	protein_coding	EGF containing fibulin extracellular matrix protein 2a && sp|O95967|FBLN4_HUMAN EGF-containing fibulin-like extracellular matrix protein 2 OS=Homo sapiens OX=9606 GN=EFEMP2 PE=1 SV=3 && PF07645:Calcium-binding EGF domain|PF12662:Complement Clr-like EGF-like	-
109097932	60.0334	16.3884	98.7691	27.9586	71.1023	65.9865	100.352	116.997	122.136	112.42	175.965	747.425	155.778	90.9028	62.9415	217.375	-1.7836	0.000440755	0.217253	LOC109097932	NC_056621.1	6223873	6234301	-	1681	protein_coding	RNA-binding protein%2C mRNA-processing factor 2a%2C transcript variant X1 && sp|Q6DH13|RBP2A_DANRE RNA-binding protein, mRNA-processing factor 2a OS=Danio rerio OX=7955 GN=rbpms2a PE=1 SV=1 && PF00076:RNA recognition motif. (a.k.a. RRM, RBD, or RNP domain)	-
109065154	11.1173	0	9.07063	9.78552	2.22195	14.7601	2.40846	0	0	0	0	0	0	0	7.052	0	5.32684	0.000442272	0.217253	LOC109065154	NC_056621.1	12536055	12539077	+	1131	protein_coding	caveolin-2-like && sp|Q9YGM9|CAV2_TAKRU Caveolin-2 OS=Takifugu rubripes OX=31033 GN=cav2 PE=3 SV=1 && PF01146:Caveolin	-
109063400	81.1563	98.3307	86.6749	48.9276	52.5861	64.25	53.7888	7.52121	31.0187	46.6648	7.80142	38.0726	16.8409	25.7099	69.3878	24.8042	1.48897	0.000443675	0.217253	sgce	NC_056590.1	21197460	21210828	-	2545	protein_coding	sarcoglycan%2C epsilon%2C transcript variant X5 && sp|O43556|SGCE_HUMAN Epsilon-sarcoglycan OS=Homo sapiens OX=9606 GN=SGCE PE=1 SV=6 && PF05510:Sarcoglycan alpha/epsilon	-
109087773	747.082	384.498	137.067	624.876	301.444	145.865	50.5776	15.8781	79.4854	50.9071	45.9417	37.0707	167.357	200.17	341.63	85.2585	2.00216	0.000450188	0.217422	LOC109087773	NC_056587.1	18801292	18803927	-	482	protein_coding	synapse differentiation-inducing gene protein 1-like && sp|A4IFJ1|SYN1L_BOVIN Synapse differentiation-inducing gene protein 1-like OS=Bos taurus OX=9913 GN=SYNDIG1L PE=2 SV=1 && PF04505:Interferon-induced transmembrane protein	-
109046800	115.62	250.869	87.6827	258.617	88.8778	101.584	80.2819	65.1838	92.0867	56.2099	48.5421	38.0726	66.3111	55.0926	140.505	60.2141	1.21712	0.000478336	0.227836	LOC109046800	NC_056602.1	2608626	2614257	-	1562	protein_coding	origin recognition complex subunit 4%2C transcript variant X1 && sp|Q5R6Z7|ORC4_PONAB Origin recognition complex subunit 4 OS=Pongo abelii OX=9601 GN=ORC4 PE=2 SV=1 && PF14629:Origin recognition complex (ORC) subunit 4 C-terminus|PF13191:AAA ATPase domain	-
109104281	41.134	239.523	134.044	359.269	41.4763	56.4358	53.7888	13.371	35.8653	31.8169	30.3388	36.0688	81.0469	20.2006	132.239	35.5298	1.89474	0.000486491	0.227836	LOC109104281	NC_056609.1	10407276	10420572	-	2315	protein_coding	uncharacterized LOC109104281 && - && PF06046:Exocyst complex component Sec6	-
109094937	7.78211	12.6065	5.03924	15.3773	12.591	24.3108	13.6479	49.3057	65.9147	29.6958	65.8786	42.0802	24.2088	11.9367	13.0507	41.2887	-1.65899	0.000491138	0.227836	LOC109094937	NC_056572.1	20601040	20627549	-	4270	protein_coding	cytosolic purine 5'-nucleotidase-like%2C transcript variant X2 && sp|Q5ZIZ4|5NTC_CHICK Cytosolic purine 5'-nucleotidase OS=Gallus gallus OX=9031 GN=NT5C2 PE=2 SV=1 && PF05761:5' nucleotidase family	-
109101399	144.525	1312.34	176.373	419.38	37.7731	106.794	131.662	113.654	95.964	40.3014	26.8715	85.1624	122.097	80.8025	332.692	80.6932	2.04241	0.000586547	0.250048	LOC109101399	NC_056601.1	12688780	12690036	+	569	protein_coding	interleukin-8-like && sp|Q77MQ6|IL8H_GAHVM Viral interleukin-8 homolog OS=Gallid herpesvirus 2 (strain Chicken/Md5/ATCC VR-987) OX=10389 GN=MDV078 PE=3 SV=1 && PF00048:Small cytokines (intecrine/chemokine), interleukin-8 like	-
109102361	35.5754	78.1603	104.816	34.9483	39.2544	76.4054	17.662	7.52121	1.93867	0	22.5374	1083.07	7.3679	6.42747	55.2603	161.265	2.31009	0.000588665	0.250048	LOC109102361	NC_056599.1	2826830	2830726	+	1367	protein_coding	epithelial membrane protein 2-like && sp|A5A6N6|EMP2_PANTR Epithelial membrane protein 2 OS=Pan troglodytes OX=9598 GN=EMP2 PE=2 SV=1 && PF00822:PMP-22/EMP/MP20/Claudin family	-
109084072	98.9439	71.857	74.5807	152.375	122.948	90.2973	84.296	123.682	144.431	296.958	332.86	148.283	236.825	132.222	99.3282	202.18	-1.02655	0.000602941	0.251131	atp1a3a	NC_056615.1	24742470	24775413	-	4458	protein_coding	ATPase Na+/K+ transporting subunit alpha 3a && sp|P24798|AT1A3_CHICK Sodium/potassium-transporting ATPase subunit alpha-3 OS=Gallus gallus OX=9031 GN=ATP1A3 PE=2 SV=1 && PF13246:Cation transport ATPase (P-type)|PF00689:Cation transporting ATPase, C-terminus|PF00690:Cation transporter/ATPase, N-terminus|PF00122:E1-E2 ATPase	-
109081638	0	0	0	0	0	0	0	53.4842	9.69334	0	0	16.0306	3.15767	1.83642	0	12.0289	-6.02898	0.000611214	0.251131	LOC109081638	NC_056576.1	16746789	16758524	-	2514	protein_coding	NADPH oxidase activator 1-like%2C transcript variant X2 && sp|O77775|NCF2_BOVIN Neutrophil cytosol factor 2 OS=Bos taurus OX=9913 GN=NCF2 PE=2 SV=1 && PF00018:SH3 domain	-
109110720	30.0167	131.108	24.1883	76.8863	11.8504	23.4426	42.5494	20.0566	13.5707	13.7873	19.0701	7.01337	10.5256	11.9367	48.5773	13.7086	1.81252	0.0006241	0.252911	LOC109110720	NC_056589.1	21105168	21110225	+	3240	protein_coding	tryptophan 5-hydroxylase 2-like && sp|Q8CGV2|TPH2_MOUSE Tryptophan 5-hydroxylase 2 OS=Mus musculus OX=10090 GN=Tph2 PE=1 SV=2 && PF00351:Biopterin-dependent aromatic amino acid hydroxylase	-
109065233	54.4748	34.0375	45.3531	12.5814	24.4414	116.345	34.5212	88.5832	59.1294	24.393	2764.3	346.661	31.5767	24.7917	45.9649	477.062	-3.37472	0.000647981	0.256727	tpm4b	NC_056573.1	26340827	26358376	-	2473	protein_coding	tropomyosin 4b%2C transcript variant X1 && - && PF00261:Tropomyosin	-
109067300	0	0	22.1726	8.38759	19.2569	14.7601	13.6479	3.34276	13.5707	18.0296	141.292	556.06	30.5241	16.5278	11.175	111.335	-3.30811	0.00065155	0.256727	LOC109067300	NC_056572.1	19616343	19667980	+	6159	protein_coding	Ras association (RalGDS/AF-6) and pleckstrin homology domains 1b%2C transcript variant X1 && sp|Q70E73|RAPH1_HUMAN Ras-associated and pleckstrin homology domains-containing protein 1 OS=Homo sapiens OX=9606 GN=RAPH1 PE=1 SV=3 && PF00788:Ras association (RalGDS/AF-6) domain|PF00169:PH domain	-
109093489	0	0	1.00785	0	0	0	0	0	0	3.18169	7.80142	60.1146	6.31534	6.42747	0.143978	11.9772	-5.60769	0.000657699	0.256727	wdr93	NC_056578.1	29269656	29277430	+	3345	protein_coding	WD repeat domain 93%2C transcript variant X1 && sp|Q402B2|WDR93_MOUSE WD repeat-containing protein 93 OS=Mus musculus OX=10090 GN=Wdr93 PE=2 SV=1 && -	-
109103622	78.9328	167.666	69.5415	289.372	28.1447	67.7229	69.8452	30.9205	46.528	49.8465	35.5398	38.0726	44.2074	26.6281	110.175	38.8204	1.50006	0.000662642	0.256727	LOC109103622	NC_056606.1	11993818	11998529	-	1416	protein_coding	uncharacterized LOC109103622 && - && PF15330:SHP2-interacting transmembrane adaptor protein, SIT	-
109056409	0	0	1.00785	0	2.96259	0.868243	0.802819	94.433	0	2.12113	1.73365	124.237	0	0	0.805929	31.7892	-5.22574	0.00068699	0.263049	LOC109056409	NC_056612.1	17130904	17139605	-	3792	protein_coding	HORMA domain-containing protein 1-like%2C transcript variant X4 && sp|A2BF66|HORM1_DANRE HORMA domain-containing protein 1 OS=Danio rerio OX=7955 GN=hormad1 PE=2 SV=1 && PF02301:HORMA domain	-
109047290	0	407.19	41.3217	64.3049	5.18454	7.81419	27.2958	3.34276	12.6013	6.36339	5.20094	5.00955	25.2614	2.75463	79.0158	8.64771	3.19359	0.000701345	0.263049	LOC109047290	NC_056618.1	24361517	24366820	+	1916	protein_coding	granzyme-like protein 1%2C transcript variant X2 && sp|P08311|CATG_HUMAN Cathepsin G OS=Homo sapiens OX=9606 GN=CTSG PE=1 SV=2 && PF00089:Trypsin	-
109109900	96.7205	383.237	249.946	596.917	172.571	209.247	180.634	167.138	75.608	123.025	72.8132	131.25	84.2045	143.241	269.896	113.897	1.24189	0.000724493	0.263327	LOC109109900	NC_056601.1	18879539	18890476	-	3893	protein_coding	mucosa-associated lymphoid tissue lymphoma translocation protein 1-like && sp|Q9UDY8|MALT1_HUMAN Mucosa-associated lymphoid tissue lymphoma translocation protein 1 OS=Homo sapiens OX=9606 GN=MALT1 PE=1 SV=1 && PF18703:MALT1 Ig-like domain	-
109111269	8.89384	59.2505	2.0157	8.38759	0	3.47297	0	0	0	0	0	0	0	0	11.7172	0	6.05483	0.000744926	0.266833	LOC109111269	NC_056590.1	6451383	6455595	-	1005	protein_coding	zinc-alpha-2-glycoprotein-like && sp|P01901|HA1B_MOUSE H-2 class I histocompatibility antigen, K-B alpha chain OS=Mus musculus OX=10090 GN=H2-K1 PE=1 SV=1 && PF00129:Class I Histocompatibility antigen, domains alpha 1 and 2|PF07654:Immunoglobulin C1-set domain	-
109110629	57.8099	15.1278	45.3531	2.79586	53.3267	48.6216	28.9015	30.0849	99.8414	91.2085	146.493	755.44	28.419	76.2115	35.9909	175.386	-2.28039	0.000762216	0.268727	cobl	NC_056612.1	7309896	7421951	-	5730	protein_coding	cordon-bleu WH2 repeat protein && sp|E7F568|COBL_DANRE Protein cordon-bleu OS=Danio rerio OX=7955 GN=cobl PE=1 SV=2 && PF09469:Cordon-bleu ubiquitin-like domain	-
109071194	15.5642	5.0426	5.03924	5.59173	10.3691	6.0777	6.42255	9.19259	49.436	13.7873	11.2687	227.434	15.7883	4.59105	7.72959	47.3568	-2.61125	0.000802813	0.280237	LOC109071194	NC_056618.1	23207501	23226774	-	4206	protein_coding	tight junction protein ZO-3-like && sp|O95049|ZO3_HUMAN Tight junction protein ZO-3 OS=Homo sapiens OX=9606 GN=TJP3 PE=1 SV=3 && PF07653:Variant SH3 domain|PF00625:Guanylate kinase|PF00595:PDZ domain	-
109072851	56.6982	39.0801	4.03139	20.969	1.4813	32.125	20.8733	413.667	13.5707	206.81	4.33412	79.1509	583.116	5.50926	25.0369	186.594	-2.90059	0.000814673	0.281589	LOC109072851	NC_056605.1	21112308	21113872	+	781	protein_coding	galactose-specific lectin nattectin-like && sp|P81018|LADD_ONCMY Ladderlectin OS=Oncorhynchus mykiss OX=8022 PE=1 SV=2 && PF00059:Lectin C-type domain	-
109064724	0	0	2.0157	0	1.4813	0	0.802819	12.5354	11.632	0	19.0701	42.0802	3.15767	0.91821	0.614259	12.7705	-4.28502	0.000834222	0.285547	LOC109064724	NC_056578.1	7700760	7786801	+	4132	protein_coding	A disintegrin and metalloproteinase with thrombospondin motifs 17-like && sp|Q8TE56|ATS17_HUMAN A disintegrin and metalloproteinase with thrombospondin motifs 17 OS=Homo sapiens OX=9606 GN=ADAMTS17 PE=2 SV=2 && PF05986:ADAM-TS Spacer 1|PF01421:Reprolysin (M12B) family zinc metalloprotease|PF17771:ADAM cysteine-rich domain|PF00090:Thrombospondin type 1 domain	-
109112448	0	27.7343	6.04709	2.79586	1.4813	2.60473	12.8451	0	0.969334	0	0	0	0	0	7.64405	0.138476	5.02769	0.0008461	0.286828	LOC109112448	NC_056604.1	24309383	24310954	+	767	protein_coding	homeobox protein Nkx-3.1-like && sp|Q99801|NKX31_HUMAN Homeobox protein Nkx-3.1 OS=Homo sapiens OX=9606 GN=NKX3-1 PE=1 SV=2 && PF00046:Homeodomain	Homeobox
122135516	5.55865	3.78195	7.05493	4.1938	13.3317	12.1554	12.0423	12.5354	18.4173	3.18169	50.2758	328.627	18.946	1.83642	8.30267	61.9742	-2.88685	0.000867921	0.291423	LOC122135516	NC_056596.1	218459	235613	-	5345	protein_coding	NUAK family SNF1-like kinase 1 && sp|O60285|NUAK1_HUMAN NUAK family SNF1-like kinase 1 OS=Homo sapiens OX=9606 GN=NUAK1 PE=1 SV=1 && PF00069:Protein kinase domain	-
109100774	5.55865	26.4736	4.03139	0	2.22195	2.60473	6.42255	0	0	0	0	0	0	0	6.75899	0	5.26121	0.000884748	0.294271	exd1	NC_056588.1	26230454	26235361	-	1303	protein_coding	exonuclease 3'-5' domain containing 1%2C transcript variant X1 && sp|Q0P3U3|EXD1_DANRE piRNA biogenesis protein EXD1 OS=Danio rerio OX=7955 GN=exd1 PE=2 SV=1 && PF01612:3'-5' exonuclease	-
109077530	0	0	0	0	0	0	0	6.68552	2.908	8.48451	6.93459	12.0229	5.26278	0	0	6.04262	-5.03298	0.00094027	0.309815	LOC109077530	NC_056601.1	6598682	6602374	+	2439	protein_coding	T-box transcription factor TBX3-like && sp|O73718|TBX3_CHICK T-box transcription factor TBX3 (Fragment) OS=Gallus gallus OX=9031 GN=TBX3 PE=2 SV=1 && PF00907:T-box	T-box
109109509	0	11.3458	2.0157	16.7752	24.4414	13.8919	10.4366	7.52121	81.424	174.993	34.673	15.0287	81.0469	1771.23	11.2724	309.416	-2.4197	0.000954517	0.311597	LOC109109509	NW_024879145.1	280713	287944	-	4116	protein_coding	mitogen-activated protein kinase 15-like && sp|Q7XIT1|IRE1_ORYSJ Serine/threonine-protein kinase/endoribonuclease IRE1 OS=Oryza sativa subsp. japonica OX=39947 GN=IRE1 PE=1 SV=1 && -	-
109049581	163.424	529.473	51.4002	156.568	128.873	95.5067	138.888	4.17845	60.0987	18.0296	14.736	19.0363	155.778	25.7099	180.59	42.5096	2.08836	0.000978887	0.316621	LOC109049581	NC_056620.1	16857387	16859427	-	760	protein_coding	fractalkine-like && - && PF00048:Small cytokines (intecrine/chemokine), interleukin-8 like	-
109110624	0	0	2.0157	0	0	6.94594	0.802819	25.0707	9.69334	7.42395	24.2711	13.0248	10.5256	4.59105	1.39492	13.5144	-3.21612	0.00101391	0.321046	LOC109110624	NC_056583.1	10141093	10160934	+	3007	protein_coding	cytohesin-3-like && sp|O08967|CYH3_MOUSE Cytohesin-3 OS=Mus musculus OX=10090 GN=Cyth3 PE=1 SV=1 && PF00169:PH domain|PF01369:Sec7 domain	-
109051863	0	0	0	0	0	0	0.802819	15.8781	0	0	0	257.491	3.15767	133.14	0.114688	58.5239	-7.89741	0.00101563	0.321046	hpxb	NC_056597.1	5515907	5522838	-	1647	protein_coding	hemopexin b%2C transcript variant X1 && sp|Q6PHG2|HEMO_DANRE Hemopexin OS=Danio rerio OX=7955 GN=hpx PE=2 SV=2 && -	-
109076592	83.3797	150.017	55.4316	145.385	51.1048	131.973	26.493	47.6343	32.9573	6.36339	29.472	21.0401	51.5753	33.0556	91.9692	31.7283	1.5301	0.00102825	0.321046	LOC109076592	NC_056581.1	6945911	6949634	+	3724	protein_coding	calcium-binding protein P-like && - && -	-
109065194	0	0	0	1.39793	0	0	2.40846	0	6.78534	0	8.66824	92.1757	2.10511	19.2824	0.54377	18.431	-5.08566	0.00103549	0.321046	LOC109065194	NC_056603.1	9269596	9285671	+	4774	protein_coding	nectin-4-like%2C transcript variant X2 && sp|Q5FWR8|NECT4_XENTR Nectin-4 OS=Xenopus tropicalis OX=8364 GN=nectin4 PE=2 SV=2 && PF13927:Immunoglobulin domain|PF07686:Immunoglobulin V-set domain	-
109074187	90.0501	102.113	281.189	19.571	239.23	83.3513	330.761	277.449	190.959	423.165	312.923	2041.89	125.254	1118.38	163.752	641.432	-1.9682	0.0010381	0.321046	ces2b	NC_056621.1	17612987	17633552	-	5199	protein_coding	carboxylesterase 2b && sp|Q04791|SASB_ANAPL Fatty acyl-CoA hydrolase precursor, medium chain OS=Anas platyrhynchos OX=8839 PE=1 SV=1 && PF00135:Carboxylesterase family	-
109112296	0	26.4736	2.0157	27.9586	0	8.68243	6.42255	0	0	0	0.866824	0	0	0.91821	10.2218	0.255005	5.03029	0.00106848	0.324421	LOC109112296	NC_056590.1	22340656	22344455	+	2067	protein_coding	cyclic GMP-AMP synthase-like && sp|Q8C6L5|CGAS_MOUSE Cyclic GMP-AMP synthase OS=Mus musculus OX=10090 GN=Cgas PE=1 SV=1 && PF03281:Mab-21 protein	-
109093444	47.8044	218.092	30.2354	64.3049	32.5885	38.2027	49.7748	41.7845	8.724	13.7873	10.4019	17.0325	24.2088	29.3827	68.7147	20.7603	1.71912	0.00109502	0.324421	LOC109093444	NC_056611.1	28894799	28901730	-	1966	protein_coding	integral membrane protein 2C-like && sp|Q5NVC3|ITM2C_PONAB Integral membrane protein 2C OS=Pongo abelii OX=9601 GN=ITM2C PE=2 SV=1 && PF04089:BRICHOS domain	-
109090968	128.961	131.108	56.4395	103.447	40.7357	100.716	101.155	20.8923	47.4974	11.6662	26.8715	14.0267	72.6264	54.1744	94.6517	35.3936	1.4181	0.00119107	0.347999	cd8a	NC_056617.1	6767661	6771509	+	1434	protein_coding	CD8a molecule && - && -	-
109095381	0	0	0	0	0	0	0.802819	0	1.93867	0	12.1355	47.0898	9.47301	2.75463	0.114688	10.4845	-5.41581	0.00119435	0.347999	LOC109095381	NC_056579.1	13072982	13106308	-	3020	protein_coding	semaphorin-3B-like && sp|Q13214|SEM3B_HUMAN Semaphorin-3B OS=Homo sapiens OX=9606 GN=SEMA3B PE=1 SV=1 && PF01403:Sema domain	-
109073849	52.2513	44.1227	35.2747	71.2945	52.5861	54.6993	56.1973	30.9205	11.632	19.0902	23.4043	25.0478	44.2074	11.9367	52.3466	23.7484	1.14039	0.00127798	0.369315	LOC109073849	NC_056601.1	20423324	20434143	+	5384	protein_coding	adenosine receptor A2b-like && sp|O13076|AA2BR_CHICK Adenosine receptor A2b OS=Gallus gallus OX=9031 GN=ADORA2B PE=2 SV=1 && -	-
109108493	0	2.5213	0	0	0	0	0	50.1414	0	0	14.736	0	45.2599	6.42747	0.360186	16.6521	-5.67255	0.00130324	0.373554	LOC109108493	NC_056575.1	32553693	32560911	+	2663	protein_coding	polyunsaturated fatty acid 5-lipoxygenase-like && sp|P09917|LOX5_HUMAN Polyunsaturated fatty acid 5-lipoxygenase OS=Homo sapiens OX=9606 GN=ALOX5 PE=1 SV=2 && PF01477:PLAT/LH2 domain|PF00305:Lipoxygenase	-
109050935	136.743	475.265	127.997	230.659	91.0998	141.524	165.381	116.161	69.792	130.449	77.1473	76.1452	72.6264	79.8843	195.524	88.8865	1.13418	0.00132951	0.378008	LOC109050935	NC_056621.1	14184348	14193793	-	1915	protein_coding	proline-rich protein 5-like%2C transcript variant X1 && sp|Q6MZQ0|PRR5L_HUMAN Proline-rich protein 5-like OS=Homo sapiens OX=9606 GN=PRR5L PE=1 SV=2 && PF08539:HbrB-like	-
109071465	0	0	3.02354	0	2.22195	0	0	6.68552	11.632	4.24226	1.73365	12.0229	24.2088	7.34568	0.749356	9.69583	-3.60919	0.00136262	0.379213	LOC109071465	NC_056574.1	7767183	7771827	-	2318	protein_coding	ecto-ADP-ribosyltransferase 4-like%2C transcript variant X1 && sp|Q92080|NARE_CHICK Erythroblast NAD(P)(+)--arginine ADP-ribosyltransferase OS=Gallus gallus OX=9031 GN=MADPRT PE=2 SV=1 && PF01129:NAD:arginine ADP-ribosyltransferase	-
109098906	74.4859	250.869	200.562	317.331	63.6958	186.672	184.648	96.1044	70.7614	64.6944	86.6824	31.0592	124.202	75.2932	182.609	78.3995	1.21726	0.00136601	0.379213	LOC109098906	NC_056597.1	27547057	27552577	-	1410	protein_coding	T-cell surface glycoprotein CD5 && sp|P51882|CD5_RAT T-cell surface glycoprotein CD5 OS=Rattus norvegicus OX=10116 GN=Cd5 PE=2 SV=1 && -	-
109049986	106.726	204.225	69.5415	248.832	62.9551	81.6148	40.9437	24.235	34.896	31.8169	80.6146	35.0669	37.892	65.1929	116.405	44.2449	1.38901	0.00141644	0.386601	LOC109049986	NC_056591.1	6367696	6374364	+	3190	protein_coding	serine/threonine-protein kinase Nek2-like%2C transcript variant X2 && sp|P51955|NEK2_HUMAN Serine/threonine-protein kinase Nek2 OS=Homo sapiens OX=9606 GN=NEK2 PE=1 SV=1 && PF00069:Protein kinase domain	-
109069513	56.6982	642.931	289.252	945.002	30.3666	136.314	396.592	166.302	79.4854	71.0578	165.563	91.1738	64.206	85.3936	356.737	103.312	1.78594	0.00143981	0.386601	usp18	NC_056600.1	4928403	4931675	+	1458	protein_coding	ubiquitin specific peptidase 18%2C transcript variant X1 && sp|A0JM59|UBP20_XENTR Ubiquitin carboxyl-terminal hydrolase 20 OS=Xenopus tropicalis OX=8364 GN=usp20 PE=2 SV=1 && PF00443:Ubiquitin carboxyl-terminal hydrolase	-
109069218	7.78211	3.78195	6.04709	0	9.62843	10.4189	16.8592	74.3764	7.75467	19.0902	39.8739	94.1796	14.7358	10.1003	7.78824	37.1587	-2.23015	0.00144651	0.386601	kalrnb	NC_056577.1	7732338	7819894	+	9256	protein_coding	kalirin RhoGEF kinase b%2C transcript variant X1 && sp|O60229|KALRN_HUMAN Kalirin OS=Homo sapiens OX=9606 GN=KALRN PE=1 SV=3 && PF00435:Spectrin repeat|PF16609:SH3-RhoGEF linking unstructured region|PF00621:RhoGEF domain	-
109056266	142.301	35.2982	14.1099	849.943	102.21	272.628	44.155	77.7192	46.528	45.6043	24.2711	20.0382	85.2571	35.8102	208.664	47.8897	2.12189	0.00146195	0.386601	LOC109056266	NC_056599.1	42613883	42616731	+	2847	protein_coding	uncharacterized LOC109056266 && - && -	-
109096714	0	0	0	0	0	0	0	32.5919	5.816	12.7268	2.60047	8.01528	0	0	0	8.82149	-5.58129	0.00148143	0.386601	LOC109096714	NW_024879365.1	475766	480158	+	3489	protein_coding	uncharacterized LOC109096714 && - && -	-
109062210	1167.32	481.568	789.145	293.566	1086.53	801.388	948.932	1124.84	2389.41	1392.52	1863.67	653.245	1297.8	3582.86	795.492	1757.76	-1.14335	0.00153585	0.386601	si:dkey-195m11.11	NC_056602.1	21024501	21029023	+	1996	protein_coding	uncharacterized si:dkey-195m11.11 && - && PF00530:Scavenger receptor cysteine-rich domain	-
109050415	22.2346	17.6491	34.2668	27.9586	16.2943	64.25	61.817	46.7987	20.356	164.387	41.6076	501.957	7.3679	341.574	34.9243	160.578	-2.19815	0.00155867	0.386601	LOC109050415	NC_056611.1	26616105	26628395	+	3425	protein_coding	suppressor protein SRP40%2C transcript variant X1 && - && -	-
109096790	0	0	3.02354	0	1.4813	0	0	4.17845	4.84667	5.30282	6.93459	40.0764	9.47301	0.91821	0.643549	10.2472	-3.92617	0.00157812	0.386601	gja3	NC_056605.1	19170715	19176568	-	5847	protein_coding	gap junction protein%2C alpha 3%2C transcript variant X2 && sp|Q9Y6H8|CXA3_HUMAN Gap junction alpha-3 protein OS=Homo sapiens OX=9606 GN=GJA3 PE=1 SV=4 && PF00029:Connexin|PF16791:Connexin 40 C-terminal domain	-
109053209	12.229	37.8195	14.1099	41.938	1.4813	2.60473	8.831	0	5.816	1.06056	0	1.00191	4.21023	2.75463	17.0019	2.12048	3.00522	0.00160422	0.386601	LOC109053209	NC_056590.1	24346690	24349002	+	779	protein_coding	cholecystokinin-like && sp|O57312|CCKN_PAROL Cholecystokinin OS=Paralichthys olivaceus OX=8255 GN=cck PE=2 SV=1 && PF00918:Gastrin/cholecystokinin family	-
109079177	0	0	3.02354	85.2739	3.70324	0	1.60564	36.7704	22.2947	14.8479	23.4043	395.755	12.6307	3.67284	13.3723	72.7679	-2.73594	0.00163376	0.386601	LOC109079177	NC_056606.1	6767991	6776980	-	1819	protein_coding	keratin%2C type I cytoskeletal 18-like && sp|O57611|K1C18_SCYST Keratin, type I cytoskeletal 18 OS=Scyliorhinus stellaris OX=68454 GN=krt18 PE=1 SV=1 && PF00038:Intermediate filament protein	-
109045558	20.0111	35.2982	99.7769	58.7131	115.541	91.1655	61.0142	98.6115	236.517	153.782	199.37	205.392	94.7301	112.022	68.7886	157.203	-1.18673	0.00166337	0.386601	LOC109045558	NC_056592.1	5581294	5649798	+	15882	protein_coding	probable E3 ubiquitin-protein ligase HERC1 && sp|Q15751|HERC1_HUMAN Probable E3 ubiquitin-protein ligase HERC1 OS=Homo sapiens OX=9606 GN=HERC1 PE=1 SV=2 && PF00622:SPRY domain|PF00415:Regulator of chromosome condensation (RCC1) repeat	-
109107301	10.0056	1.26065	6.04709	0	2.96259	8.68243	11.2395	0	4.84667	1.06056	4.33412	319.609	7.3679	138.65	5.74254	67.9812	-3.55505	0.00166932	0.386601	LOC109107301	NC_056608.1	11008439	11034211	+	5843	protein_coding	delphilin-like%2C transcript variant X1 && sp|Q6ZM86|GRD2I_DANRE Delphilin OS=Danio rerio OX=7955 GN=grid2ip PE=3 SV=1 && PF02181:Formin Homology 2 Domain|PF17820:PDZ domain|PF00595:PDZ domain	-
109113823	3.33519	5.0426	4.03139	11.1835	5.18454	10.4189	4.81691	29.2492	22.2947	46.6648	26.8715	15.0287	5.26278	9.1821	6.28757	22.0791	-1.82222	0.00168784	0.386601	ddx6	NC_056614.1	4864535	4878654	+	2140	protein_coding	DEAD (Asp-Glu-Ala-Asp) box helicase 6%2C transcript variant X2 && sp|Q5ZKB9|DDX6_CHICK Probable ATP-dependent RNA helicase DDX6 OS=Gallus gallus OX=9031 GN=DDX6 PE=2 SV=1 && PF00270:DEAD/DEAH box helicase|PF00271:Helicase conserved C-terminal domain	-
109046106	97.8322	192.879	79.62	57.3152	97.7656	82.4831	84.296	183.016	145.4	337.259	152.561	440.841	99.9929	163.441	98.8845	217.502	-1.138	0.00168869	0.386601	LOC109046106	NC_056592.1	17277943	17296967	+	2238	protein_coding	protein POF1B-like && sp|Q8WVV4|POF1B_HUMAN Protein POF1B OS=Homo sapiens OX=9606 GN=POF1B PE=1 SV=3 && -	-
109062979	8.89384	0	2.0157	0	1.4813	0.868243	2.40846	0	9.69334	8.48451	18.2033	98.1872	18.946	4.59105	2.23822	22.5865	-3.32808	0.00174792	0.38784	tesk1b	NC_056603.1	14300374	14318539	+	2813	protein_coding	testis associated actin remodelling kinase 1b%2C transcript variant X1 && sp|O70146|TESK1_MOUSE Dual specificity testis-specific protein kinase 1 OS=Mus musculus OX=10090 GN=Tesk1 PE=1 SV=3 && PF07714:Protein tyrosine kinase	-
109071438	0	0	0	0	0.740649	0	0.802819	11.6997	0	0	0	92.1757	3.15767	1.83642	0.220495	15.5528	-5.57286	0.00174911	0.38784	cfap65	NC_056605.1	11341132	11355142	+	6016	protein_coding	cilia and flagella associated protein 65%2C transcript variant X1 && sp|F1P4W9|CFA65_CHICK Cilia- and flagella-associated protein 65 OS=Gallus gallus OX=9031 GN=CFAP65 PE=2 SV=2 && -	-
109081796	48.9161	107.155	100.785	69.8966	74.0649	85.0878	79.479	17.5495	34.896	22.2718	67.6123	372.711	16.8409	33.0556	80.7692	80.7052	1.15634	0.00181554	0.397569	LOC109081796	NC_056576.1	17623998	17630177	-	2315	protein_coding	tripartite motif-containing protein 16-like && sp|Q14258|TRI25_HUMAN E3 ubiquitin/ISG15 ligase TRIM25 OS=Homo sapiens OX=9606 GN=TRIM25 PE=1 SV=2 && PF13765:SPRY-associated domain|PF00622:SPRY domain|PF00643:B-box zinc finger|PF15227:zinc finger of C3HC4-type, RING	-
109081713	36.6871	34.0375	110.863	51.7235	69.621	60.777	54.5917	243.186	134.737	108.178	124.823	106.202	66.3111	94.5757	59.7573	125.43	-1.06729	0.00186769	0.399073	camkk1a	NC_056601.1	8791900	8832566	+	5048	protein_coding	calcium/calmodulin-dependent protein kinase kinase 1%2C alpha a && sp|Q8N5S9|KKCC1_HUMAN Calcium/calmodulin-dependent protein kinase kinase 1 OS=Homo sapiens OX=9606 GN=CAMKK1 PE=1 SV=2 && PF00069:Protein kinase domain	-
109061568	538.077	683.272	363.833	362.064	231.082	337.746	1009.95	189.702	159.94	106.056	174.232	257.491	418.918	322.292	503.717	232.661	1.11464	0.00189253	0.39954	pycard	NC_056573.1	22410495	22412485	+	1351	protein_coding	PYD and CARD domain containing && sp|D9I2F9|NL1A1_RAT NACHT, LRR and PYD domains-containing protein 1a allele 1 OS=Rattus norvegicus OX=10116 GN=Nlrp1a PE=1 SV=1 && PF00619:Caspase recruitment domain	-
109061260	12.229	73.1177	10.0785	43.3359	27.404	13.8919	16.8592	0	16.4787	4.24226	6.93459	2.00382	6.31534	7.34568	28.1309	6.18862	2.18014	0.00190978	0.400782	LOC109061260	NC_056599.1	212467	217779	+	1400	protein_coding	zinc finger protein 135-like && - && PF00096:Zinc finger, C2H2 type	zf-C2H2
109067340	11.1173	0	8.06278	0	8.14714	3.47297	18.4648	41.7845	20.356	15.9085	33.8061	76.1452	28.419	11.9367	7.03786	32.6223	-2.18514	0.00196136	0.408732	cped1	NC_056600.1	7819912	7871283	+	4770	protein_coding	cadherin-like and PC-esterase domain containing 1 && sp|A4D0V7|CPED1_HUMAN Cadherin-like and PC-esterase domain-containing protein 1 OS=Homo sapiens OX=9606 GN=CPED1 PE=2 SV=1 && PF12733:Cadherin-like beta sandwich domain	-
109079942	14.4525	3.78195	9.07063	0	1.4813	12.1554	2.40846	3.34276	13.5707	1.06056	164.697	198.378	2.10511	9.1821	6.19289	56.048	-3.17577	0.00197085	0.408732	LOC109079942	NC_056576.1	4618935	4624338	-	1906	protein_coding	heat shock protein beta-1-like && sp|P04792|HSPB1_HUMAN Heat shock protein beta-1 OS=Homo sapiens OX=9606 GN=HSPB1 PE=1 SV=2 && PF00011:Hsp20/alpha crystallin family	-
122134369	32.2402	79.4209	70.5493	155.17	5.92519	13.0236	30.5071	5.01414	27.1413	14.8479	17.3365	6.01146	12.6307	17.446	55.2624	14.3469	1.93908	0.00198797	0.409494	LOC122134369	NC_056572.1	38734324	38754742	+	3985	protein_coding	protein GPR107-like%2C transcript variant X3 && sp|D3ZWZ9|GP107_RAT Protein GPR107 OS=Rattus norvegicus OX=10116 GN=Gpr107 PE=1 SV=1 && PF06814:Lung seven transmembrane receptor	-
109068249	1240.69	4312.68	2427.9	6784.16	2596.71	2381.59	2336.2	2054.96	1562.57	885.571	1679.04	1284.45	1174.65	2283.59	3154.28	1560.69	1.0148	0.00200923	0.409494	LOC109068249	NC_056608.1	3384772	3418911	+	4365	protein_coding	integrin alpha-X-like && sp|P20702|ITAX_HUMAN Integrin alpha-X OS=Homo sapiens OX=9606 GN=ITGAX PE=1 SV=3 && PF00092:von Willebrand factor type A domain|PF08441:Integrin alpha|PF01839:FG-GAP repeat	-
109058224	24.4581	21.431	27.2119	40.54	24.4414	19.9696	28.9015	29.2492	94.0254	15.9085	123.089	166.317	25.2614	77.1297	26.7076	75.8543	-1.50983	0.00202411	0.409494	LOC109058224	NC_056591.1	442759	625225	+	10973	protein_coding	laminin subunit alpha-2-like && sp|Q60675|LAMA2_MOUSE Laminin subunit alpha-2 OS=Mus musculus OX=10090 GN=Lama2 PE=1 SV=2 && PF00054:Laminin G domain|PF06008:Laminin Domain I|PF02210:Laminin G domain|PF00052:Laminin B (Domain IV)|PF06009:Laminin Domain II|PF00053:Laminin EGF domain|PF00055:Laminin N-terminal (Domain VI)	-
109106709	18.8994	163.884	36.2825	40.54	0.740649	9.55067	6.42255	6.68552	8.724	12.7268	4.33412	6.01146	1.05256	8.26389	39.4743	6.82833	2.52586	0.00208139	0.409494	LOC109106709	NC_056577.1	9078900	9082348	+	1467	protein_coding	protein TAMALIN-like && - && PF00595:PDZ domain	-
122141740	2.22346	18.9097	29.2276	25.1628	13.3317	13.8919	11.2395	0	6.78534	0	3.4673	0	0	4.59105	16.2838	2.12053	2.92747	0.00208454	0.409494	LOC122141740	NC_056618.1	5938111	5940475	-	1546	protein_coding	titin-like && - && PF07686:Immunoglobulin V-set domain	-
109061589	24.4581	85.7242	45.3531	90.8656	59.2519	54.6993	73.0565	161.288	47.4974	89.0874	184.634	652.244	82.0994	78.9661	61.9155	185.117	-1.58149	0.00210745	0.409494	jarid2a	NC_056612.1	15202054	15241877	+	5738	protein_coding	jumonji%2C AT rich interactive domain 2a && sp|Q92833|JARD2_HUMAN Protein Jumonji OS=Homo sapiens OX=9606 GN=JARID2 PE=1 SV=2 && PF02928:C5HC2 zinc finger|PF02373:JmjC domain, hydroxylase|PF01388:ARID/BRIGHT DNA binding domain|PF02375:jmjN domain	ARID
109076874	2.22346	0	1.00785	0	1.4813	0	3.21127	14.2067	12.6013	10.6056	2.60047	33.063	0	9.1821	1.13198	11.7513	-3.31514	0.00212744	0.409494	LOC109076874	NC_056619.1	8689250	8694082	+	3124	protein_coding	protein FAM217B-like%2C transcript variant X2 && sp|Q9NTX9|F217B_HUMAN Protein FAM217B OS=Homo sapiens OX=9606 GN=FAM217B PE=1 SV=1 && PF15344:FAM217 family	-
109111956	1881.05	218.092	550.285	268.403	843.599	657.26	533.874	2224.61	1986.16	2218.7	2065.64	333.636	1247.28	2916.24	707.509	1856.04	-1.39124	0.00213343	0.409494	LOC109111956	NC_056607.1	3850660	3857427	-	1441	protein_coding	type-1 angiotensin II receptor-associated protein-like && sp|Q5EBF8|ATRAP_XENTR Type-1 angiotensin II receptor-associated protein-like OS=Xenopus tropicalis OX=8364 GN=agtrap PE=2 SV=1 && PF06396:Angiotensin II, type I receptor-associated protein (AGTRAP)	-
109102553	310.173	625.282	387.013	458.522	167.387	232.689	211.141	269.092	138.615	136.813	166.43	66.1261	225.247	150.586	341.744	164.701	1.05069	0.00213713	0.409494	LOC109102553	NC_056577.1	8446941	8449855	-	1722	protein_coding	C-C chemokine receptor type 7-like && sp|P32248|CCR7_HUMAN C-C chemokine receptor type 7 OS=Homo sapiens OX=9606 GN=CCR7 PE=1 SV=2 && PF00001:7 transmembrane receptor (rhodopsin family)	-
109081328	165.648	249.609	186.452	142.589	27.404	108.53	67.4368	111.147	48.4667	34.9986	71.0796	37.0707	29.4716	24.7917	135.381	51.0037	1.40295	0.002194	0.415869	LOC109081328	NC_056615.1	31347465	31379859	+	3513	protein_coding	uncharacterized LOC109081328%2C transcript variant X3 && - && PF07686:Immunoglobulin V-set domain	-
109106083	340.189	128.586	327.55	265.607	148.87	452.355	262.522	657.688	1203.91	291.655	444.681	980.87	335.766	324.128	275.097	605.529	-1.13803	0.00226581	0.422133	LOC109106083	NC_056573.1	8729563	8732955	+	2048	protein_coding	glutamate-ammonia ligase (glutamine synthase) a && sp|P15103|GLNA_BOVIN Glutamine synthetase OS=Bos taurus OX=9913 GN=GLUL PE=2 SV=4 && PF03951:Glutamine synthetase, beta-Grasp domain|PF00120:Glutamine synthetase, catalytic domain	-
109099181	81.1563	144.975	180.405	170.548	80.7307	215.324	154.944	241.515	237.487	223.779	480.221	519.991	419.97	89.0664	146.869	316.004	-1.10567	0.0022739	0.422133	LOC109099181	NC_056583.1	9968445	9975986	+	1718	protein_coding	actin%2C aortic smooth muscle && sp|P62739|ACTA_BOVIN Actin, aortic smooth muscle OS=Bos taurus OX=9913 GN=ACTA2 PE=1 SV=1 && PF00022:Actin	-
109065544	20.0111	5.0426	3.02354	16.7752	5.18454	8.68243	17.662	25.0707	5.816	6.36339	37.2734	298.569	38.9446	8.26389	10.9116	60.043	-2.46288	0.00227494	0.422133	magixa	NC_056604.1	11295627	11335751	-	10314	protein_coding	MAGI family member%2C X-linked a%2C transcript variant X3 && sp|Q96QZ7|MAGI1_HUMAN Membrane-associated guanylate kinase, WW and PDZ domain-containing protein 1 OS=Homo sapiens OX=9606 GN=MAGI1 PE=1 SV=3 && PF00595:PDZ domain|PF00625:Guanylate kinase|PF00397:WW domain	-
109110681	0	0	0	0	5.18454	0	0.802819	5.84983	6.78534	2.12113	20.8038	76.1452	0	6.42747	0.855337	16.8761	-4.18626	0.00229111	0.422908	syde2	NC_056619.1	25853625	25890132	+	5414	protein_coding	synapse defective 1%2C Rho GTPase%2C homolog 2 (C. elegans)%2C transcript variant X1 && sp|Q5VT97|SYDE2_HUMAN Rho GTPase-activating protein SYDE2 OS=Homo sapiens OX=9606 GN=SYDE2 PE=1 SV=2 && PF00620:RhoGAP domain	-
109112590	145.637	167.666	77.6043	185.925	57.7706	52.0946	55.3945	52.6485	25.2027	44.5437	45.0749	65.1242	51.5753	53.2562	106.013	48.2036	1.13039	0.00233131	0.428087	LOC109112590	NC_056616.1	13801751	13807032	+	1341	protein_coding	OCIA domain-containing protein 2-like && sp|Q3SYY7|OCAD2_BOVIN OCIA domain-containing protein 2 OS=Bos taurus OX=9913 GN=OCIAD2 PE=2 SV=1 && PF07051:Ovarian carcinoma immunoreactive antigen (OCIA)	-
109092622	0	0	0	0	0	0	0	9.19259	6.78534	0	3.4673	27.0516	0	6.42747	0	7.56061	-5.35757	0.00240188	0.430566	LOC109092622	NC_056604.1	20230455	20274637	-	6203	protein_coding	transmembrane protein 132D%2C transcript variant X2 && sp|Q76HP2|T132D_RAT Transmembrane protein 132D OS=Rattus norvegicus OX=10116 GN=Tmem132d PE=2 SV=1 && -	-
109057924	115.62	148.757	165.287	78.2842	263.671	243.108	188.662	256.557	239.425	368.016	230.575	883.685	216.827	376.466	171.913	367.364	-1.09258	0.00240278	0.430566	dsg2.1	NC_056616.1	10966970	10980990	-	4778	protein_coding	desmoglein 2%2C tandem duplicate 1 && sp|O35902|DSG3_MOUSE Desmoglein-3 OS=Mus musculus OX=10090 GN=Dsg3 PE=2 SV=1 && PF01049:Cadherin cytoplasmic region|PF00028:Cadherin domain	-
109108853	0	0	0	62.9069	36.2918	14.7601	0	0	0	0	0	0	0	0	16.2798	0	6.53386	0.00246565	0.432482	LOC109108853	NC_056600.1	24053439	24057550	-	2237	protein_coding	uncharacterized LOC109108853%2C transcript variant X2 && sp|Q4R3D6|ZMYM5_MACFA Zinc finger MYM-type protein 5 OS=Macaca fascicularis OX=9541 GN=ZMYM5 PE=2 SV=3 && PF14291:Domain of unknown function (DUF4371)	-
109062849	25.5698	3.78195	5.03924	12.5814	5.92519	4.34121	7.22537	31.7562	11.632	23.3324	21.6706	145.277	28.419	7.34568	9.20916	38.4904	-2.07305	0.00248752	0.432677	LOC109062849	NC_056579.1	9798915	9801210	+	2296	protein_coding	forkhead box protein D2-like && sp|Q90WN4|FOXD2_XENLA Forkhead box protein D2 OS=Xenopus laevis OX=8355 GN=foxd2 PE=2 SV=1 && PF00250:Forkhead domain	Fork head
109053622	0	0	3.02354	9.78552	11.8504	0	0	37.6061	12.6013	5.30282	5.20094	301.575	11.5781	0	3.52278	53.4092	-3.92245	0.00249131	0.432677	si:dkeyp-117b11.1	NC_056579.1	2283525	2295702	-	1596	protein_coding	B-cell linker protein && sp|Q8WV28|BLNK_HUMAN B-cell linker protein OS=Homo sapiens OX=9606 GN=BLNK PE=1 SV=2 && PF00017:SH2 domain	-
109057099	55.5865	453.834	76.5964	567.56	134.798	269.155	211.944	33.4276	56.2214	117.723	159.496	129.246	22.1037	75.2932	252.782	84.7872	1.57455	0.00254089	0.437141	slc25a25b	NC_056601.1	9016301	9032748	+	8285	protein_coding	solute carrier family 25 member 25b%2C transcript variant X7 && sp|A2CEQ0|SCM2B_DANRE Calcium-binding mitochondrial carrier protein SCaMC-2-B OS=Danio rerio OX=7955 GN=slc25a25b PE=3 SV=2 && PF13499:EF-hand domain pair|PF00153:Mitochondrial carrier protein	-
109064113	47.8044	27.7343	43.3374	46.1318	32.5885	85.956	182.24	298.341	37.804	6.36339	376.202	2909.55	83.152	25.7099	66.5418	533.874	-3.00311	0.00256282	0.437438	LOC109064113	NC_056619.1	17136524	17146363	+	3777	protein_coding	solute carrier family 26 member 10-like && sp|Q5EBI0|S2610_MOUSE Solute carrier family 26 member 10 OS=Mus musculus OX=10090 GN=Slc26a10 PE=2 SV=2 && PF00916:Sulfate permease family|PF01740:STAS domain	-
109106053	0	0	2.0157	0	2.22195	0	1.60564	0.83569	5.816	10.6056	11.2687	10.0191	4.21023	14.6914	0.834754	8.20668	-3.18399	0.00256835	0.437438	ahr1b	NC_056618.1	20099147	20134909	-	4907	protein_coding	aryl hydrocarbon receptor 1b && sp|Q95LD9|AHR_DELLE Aryl hydrocarbon receptor OS=Delphinapterus leucas OX=9749 GN=AHR PE=2 SV=1 && PF08447:PAS fold|PF00989:PAS fold	bHLH
109085790	17.7877	6.30325	17.1334	12.5814	25.9227	18.2331	9.63382	5.01414	52.344	31.8169	19.0701	141.269	51.5753	59.6837	15.3708	51.5391	-1.73635	0.00260942	0.438273	LOC109085790	NC_056590.1	22261149	22271985	-	5260	protein_coding	protein FAM83H-like && sp|Q1LVV0|FA83H_DANRE Protein FAM83H OS=Danio rerio OX=7955 GN=fam83h PE=3 SV=1 && PF07894:FAM83 A-H	-
109099566	0	11.3458	8.06278	0	0	18.2331	12.8451	24.235	45.5587	43.4831	3.4673	273.522	7.3679	17.446	7.2124	59.2971	-3.03177	0.00262298	0.438273	tp63	NC_056577.1	19018752	19062030	+	3265	protein_coding	tumor protein p63 && sp|Q9H3D4|P63_HUMAN Tumor protein 63 OS=Homo sapiens OX=9606 GN=TP63 PE=1 SV=1 && PF07710:P53 tetramerisation motif|PF00870:P53 DNA-binding domain	P53
109092099	71.1507	202.965	110.863	88.0697	67.399	185.804	75.4649	59.334	45.5587	21.2113	26.8715	62.1184	37.892	98.2485	114.531	50.1764	1.18816	0.00267318	0.441837	LOC109092099	NC_056595.1	1052376	1055714	-	3124	protein_coding	uncharacterized LOC109092099 && - && PF13358:DDE superfamily endonuclease	-
109090760	0	0	1.00785	0	0	0	0	0	0	0	72.8132	430.821	0	1.83642	0.143978	72.2102	-8.9687	0.00267957	0.441837	LOC109090760	NC_056601.1	1211616	1220341	+	2001	protein_coding	heat shock protein b8 && sp|Q9UJY1|HSPB8_HUMAN Heat shock protein beta-8 OS=Homo sapiens OX=9606 GN=HSPB8 PE=1 SV=1 && PF00011:Hsp20/alpha crystallin family	-
109108898	0	0	0	0	0.740649	0	0	0.83569	12.6013	8.48451	1.73365	11.021	0	6.42747	0.105807	5.87195	-4.57838	0.0026819	0.441837	LOC109108898	NC_056575.1	31314533	31344531	-	2817	protein_coding	NACHT%2C LRR and PYD domains-containing protein 3-like && sp|Q5DU56|NLRC3_MOUSE Protein NLRC3 OS=Mus musculus OX=10090 GN=Nlrc3 PE=1 SV=2 && PF17779:NOD2 winged helix domain|PF13765:SPRY-associated domain|PF17776:NLRC4 helical domain HD2|PF13516:Leucine Rich repeat|PF05729:NACHT domain	-
109087692	166.759	79.4209	83.6513	57.3152	99.9876	106.794	81.8875	63.5125	31.988	32.8775	29.472	77.1471	25.2614	67.9476	96.5451	46.8866	1.04168	0.00273027	0.445642	mrpl51	NC_056587.1	903309	904716	-	989	protein_coding	mitochondrial ribosomal protein L51 && sp|Q5BJJ8|RM51_DANRE 39S ribosomal protein L51, mitochondrial OS=Danio rerio OX=7955 GN=mrpl51 PE=2 SV=1 && PF10244:Mitochondrial ribosomal subunit	-
109050285	224.569	17.6491	94.7377	18.1731	179.237	145.865	355.649	406.146	485.636	589.674	386.604	240.458	210.511	754.769	147.983	439.114	-1.56665	0.00274486	0.445958	LOC109050285	NC_056574.1	27120520	27156010	+	6745	protein_coding	C-type mannose receptor 2-like && sp|Q9UBG0|MRC2_HUMAN C-type mannose receptor 2 OS=Homo sapiens OX=9606 GN=MRC2 PE=1 SV=2 && -	-
109099318	64.4803	12.6065	43.3374	30.7545	80.7307	51.2263	41.7466	157.11	106.627	62.5733	103.152	73.1395	102.098	84.4753	46.4118	98.4535	-1.07699	0.00278953	0.447407	LOC109099318	NC_056605.1	686876	697697	-	1527	protein_coding	interleukin-1 receptor type 2-like && - && -	-
109092469	0	0	1.00785	0	3.70324	6.94594	3.21127	9.19259	0	3.18169	150.827	55.1051	1.05256	0.91821	2.12404	31.4682	-3.84801	0.00280124	0.447407	slc38a3b	NC_056577.1	30227738	30252912	-	4863	protein_coding	solute carrier family 38 member 3b%2C transcript variant X1 && sp|Q99624|S38A3_HUMAN Sodium-coupled neutral amino acid transporter 3 OS=Homo sapiens OX=9606 GN=SLC38A3 PE=1 SV=1 && PF01490:Transmembrane amino acid transporter protein	-
109078544	3.33519	0	2.0157	0	2.22195	0	10.4366	0	0	104.996	4.33412	4.00764	11.5781	158.85	2.57278	40.538	-3.95136	0.00282412	0.447407	tmem232	NC_056601.1	23489126	23503377	-	1913	protein_coding	transmembrane protein 232 && - && PF15877:Transmembrane protein family 232	-
109101241	18.8994	7.5639	31.2433	5.59173	9.62843	4.34121	13.6479	20.0566	17.448	26.5141	58.944	61.1165	53.6804	29.3827	12.988	38.1632	-1.55089	0.00284134	0.447407	LOC109101241	NC_056587.1	11328371	11400421	+	5150	protein_coding	integrin alpha-8-like%2C transcript variant X1 && sp|P53708|ITA8_HUMAN Integrin alpha-8 OS=Homo sapiens OX=9606 GN=ITGA8 PE=1 SV=3 && PF01839:FG-GAP repeat|PF08441:Integrin alpha	-
109070570	2.22346	0	2.0157	0	0	5.20946	2.40846	0	27.1413	23.3324	4.33412	36.0688	19.9986	2.75463	1.69387	16.2328	-3.22284	0.00290301	0.452869	LOC109070570	NC_056576.1	4222328	4244300	-	1683	protein_coding	carbonic anhydrase 4-like && sp|P48284|CAH4_RAT Carbonic anhydrase 4 OS=Rattus norvegicus OX=10116 GN=Ca4 PE=1 SV=1 && PF00194:Eukaryotic-type carbonic anhydrase	-
122147694	5.55865	347.939	207.617	146.783	0	78.1419	92.3241	7.52121	10.6627	2.12113	51.1426	46.0879	4.21023	21.1188	125.48	20.4092	2.6178	0.00296545	0.456549	LOC122147694	NC_056586.1	12534809	12544727	-	1097	protein_coding	uncharacterized LOC122147694 && - && -	-
109076640	0	5.0426	0	0	11.1097	8.68243	4.01409	6.68552	9.69334	16.969	5.20094	146.279	11.5781	24.7917	4.12126	31.5996	-2.90838	0.0030187	0.459795	fbxo41	NC_056572.1	27320978	27366620	-	7218	protein_coding	F-box protein 41%2C transcript variant X2 && sp|Q6NS60|FBX41_MOUSE F-box only protein 41 OS=Mus musculus OX=10090 GN=Fbxo41 PE=1 SV=3 && PF12937:F-box-like	-
109094245	15.5642	0	11.0863	0	4.44389	11.2872	17.662	31.7562	22.2947	33.9381	32.9393	114.218	9.47301	26.6281	8.57766	38.7496	-2.15838	0.00304277	0.459795	LOC109094245	NC_056578.1	22412042	22438006	+	3837	protein_coding	rhophilin-2-like && sp|Q6TNR1|RHPN2_DANRE Rhophilin-2 OS=Danio rerio OX=7955 GN=rhpn2 PE=2 SV=1 && PF02185:Hr1 repeat|PF03097:BRO1-like domain	-
109109293	0	0	2.0157	0	0	0	0	7.52121	5.816	0	2.60047	53.1012	4.21023	0	0.287956	10.4642	-5.00089	0.00305164	0.459795	LOC109109293	NC_056614.1	3483980	3487746	+	3122	protein_coding	hepatocyte nuclear factor 3-gamma-like && sp|Q8AWH1|FOXA1_XENTR Forkhead box protein A1 OS=Xenopus tropicalis OX=8364 GN=foxa1 PE=2 SV=1 && PF08430:Forkhead N-terminal region|PF09354:HNF3 C-terminal domain|PF00250:Forkhead domain	Fork head
109062121	92.2736	40.3408	10.0785	13.9793	45.9202	112.003	108.381	53.4842	24.2333	77.4212	223.641	213.407	39.9972	1302.02	60.4252	276.315	-2.19126	0.00305173	0.459795	aif1l	NC_056601.1	10498587	10513824	+	2249	protein_coding	allograft inflammatory factor 1-like && sp|Q9EQX4|AIF1L_MOUSE Allograft inflammatory factor 1-like OS=Mus musculus OX=10090 GN=Aif1l PE=1 SV=1 && -	-
109075436	46.6927	83.2029	63.4944	53.1214	33.3292	69.4594	35.324	5.84983	27.1413	22.2718	31.2057	31.0592	18.946	35.8102	54.9463	24.612	1.15598	0.00310069	0.460746	LOC109075436	NC_056590.1	23799824	23810041	-	1875	protein_coding	mediator of RNA polymerase II transcription subunit 30-like%2C transcript variant X2 && sp|Q9CQI9|MED30_MOUSE Mediator of RNA polymerase II transcription subunit 30 OS=Mus musculus OX=10090 GN=Med30 PE=1 SV=1 && PF11315:Mediator complex subunit 30	-
109082810	0	0	0	0	0	0	0	0	0	0	2.60047	68.1299	6.31534	6.42747	0	11.9247	-6.01384	0.00311245	0.460746	grhl3	NC_056613.1	13703457	13713823	+	2691	protein_coding	grainyhead-like transcription factor 3 && sp|Q6GL65|GRHL3_XENTR Grainyhead-like protein 3 homolog OS=Xenopus tropicalis OX=8364 GN=grhl3 PE=2 SV=1 && PF04516:CP2 transcription factor	CP2
109106594	0	1.26065	6.04709	0	5.18454	13.0236	9.63382	9.19259	6.78534	5.30282	36.4066	156.298	26.3139	5.50926	5.02139	35.1155	-2.77766	0.00313364	0.460746	LOC109106594	NC_056587.1	14207295	14245492	-	8409	protein_coding	phosphatase and actin regulator 4B-like%2C transcript variant X6 && sp|Q6PEI3|PHR4B_DANRE Phosphatase and actin regulator 4B OS=Danio rerio OX=7955 GN=phactr4b PE=1 SV=2 && PF02755:RPEL repeat	-
109078635	0	18.9097	37.2904	6.98966	5.92519	3.47297	28.9015	71.8694	0.969334	2.12113	0	2042.9	1.05256	280.054	14.4985	342.709	-4.56239	0.00321035	0.466924	fga	NC_056597.1	18643237	18646502	+	2373	protein_coding	fibrinogen alpha chain && sp|P14448|FIBA_CHICK Fibrinogen alpha chain OS=Gallus gallus OX=9031 GN=FGA PE=1 SV=4 && PF08702:Fibrinogen alpha/beta chain family|PF00147:Fibrinogen beta and gamma chains, C-terminal globular domain	-
109056962	42.2457	26.4736	19.1491	9.78552	21.4788	17.3649	38.5353	66.8552	31.988	39.2409	27.7384	263.502	56.8381	40.4013	25.0047	75.2235	-1.58539	0.00323783	0.466924	LOC109056962	NC_056607.1	6070211	6076129	-	2422	protein_coding	glycosyltransferase 8 domain-containing protein 1%2C transcript variant X1 && sp|Q5U3H3|GL8D1_DANRE Glycosyltransferase 8 domain-containing protein 1 OS=Danio rerio OX=7955 GN=glt8d1 PE=2 SV=1 && PF01501:Glycosyl transferase family 8	-
109070586	0	54.2079	0	46.1318	8.88778	2.60473	3.21127	0	0.969334	4.24226	0	0	0	0.91821	16.4348	0.875686	4.25151	0.0032584	0.466924	LOC109070586	NC_056578.1	46734534	46734996	+	463	protein_coding	histone H2B && sp|P69069|H2B_ONCMY Histone H2B OS=Oncorhynchus mykiss OX=8022 PE=1 SV=2 && PF00125:Core histone H2A/H2B/H3/H4	-
122146583	76.7094	71.857	27.2119	169.15	58.5112	33.8615	13.6479	57.6626	11.632	14.8479	13.0024	10.0191	22.1037	13.7732	64.4212	20.4344	1.64656	0.00336327	0.466924	LOC122146583	NC_056582.1	9089549	9090907	+	557	protein_coding	39S ribosomal protein L4%2C mitochondrial-like && sp|Q503X2|RM04_DANRE 39S ribosomal protein L4, mitochondrial OS=Danio rerio OX=7955 GN=mrpl4 PE=2 SV=1 && PF00573:Ribosomal protein L4/L1 family	-
109101586	6.67038	3.78195	4.03139	0	15.5536	8.68243	7.22537	10.0283	22.2947	28.6352	103.152	4.00764	13.6832	27.5463	6.56359	29.9068	-2.16095	0.00336514	0.466924	si:ch73-43g23.1	NC_056610.1	11111915	11121698	+	9410	protein_coding	mucin-17 && - && PF15232:Domain of unknown function (DUF4585)	-
109078427	4.44692	26.4736	0	0	2.96259	3.47297	18.4648	60.1697	3.87734	0	0	1728.3	1.05256	193.742	7.97442	283.877	-5.15433	0.00340581	0.466924	fgb	NC_056597.1	18652658	18656809	-	2054	protein_coding	fibrinogen beta chain && sp|P02675|FIBB_HUMAN Fibrinogen beta chain OS=Homo sapiens OX=9606 GN=FGB PE=1 SV=2 && PF08702:Fibrinogen alpha/beta chain family|PF00147:Fibrinogen beta and gamma chains, C-terminal globular domain	-
122137641	8.89384	1.26065	3.02354	0	0.740649	4.34121	12.0423	2.50707	0.969334	32.8775	53.7431	99.1891	15.7883	5.50926	4.32888	30.0834	-2.77941	0.00342075	0.466924	LOC122137641	NC_056602.1	7608569	7619842	-	9546	protein_coding	xin actin-binding repeat-containing protein 2-like && sp|Q4U4S6|XIRP2_MOUSE Xin actin-binding repeat-containing protein 2 OS=Mus musculus OX=10090 GN=Xirp2 PE=1 SV=1 && PF08043:Xin repeat	-
109050099	0	5.0426	5.03924	0	7.40649	15.6284	8.02819	5.84983	41.6814	21.2113	27.7384	76.1452	18.946	8.26389	5.87784	28.548	-2.2503	0.00348017	0.466924	LOC109050099	NC_056573.1	4671930	4707750	-	2341	protein_coding	apoptosis regulator Bcl-2-like && sp|P49950|BCL2_RAT Apoptosis regulator Bcl-2 OS=Rattus norvegicus OX=10116 GN=Bcl2 PE=1 SV=2 && PF02180:Bcl-2 homology region 4|PF00452:Apoptosis regulator proteins, Bcl-2 family	-
109081533	170.095	323.987	80.6278	192.915	74.8055	102.453	58.6058	69.3623	84.332	68.9367	68.4791	44.0841	81.0469	47.7469	143.355	66.284	1.10846	0.00348508	0.466924	LOC109081533	NC_056576.1	25936066	25942316	-	2001	protein_coding	cyclin-H-like%2C transcript variant X3 && sp|P51946|CCNH_HUMAN Cyclin-H OS=Homo sapiens OX=9606 GN=CCNH PE=1 SV=1 && PF16899:Cyclin C-terminal domain|PF00134:Cyclin, N-terminal domain	-
109112358	475.82	6303.25	2449.07	5324.72	589.556	894.29	1134.38	1092.25	1676.95	729.668	680.457	503.961	749.42	730.895	2453.01	880.514	1.47788	0.003508	0.466924	usf2	NC_056615.1	20191329	20203656	-	4432	protein_coding	upstream transcription factor 2%2C c-fos interacting%2C transcript variant X1 && sp|Q64705|USF2_MOUSE Upstream stimulatory factor 2 OS=Mus musculus OX=10090 GN=Usf2 PE=1 SV=1 && -	bHLH
109046473	0	0	10.0785	9.78552	6.66584	0	3.21127	46.7987	15.5093	5.30282	7.80142	268.512	0	1.83642	4.24873	49.3944	-3.54237	0.00351663	0.466924	capn2l	NC_056593.1	13547929	13560043	-	2594	protein_coding	calpain 2%2C (m/II) large subunit%2C like && sp|P17655|CAN2_HUMAN Calpain-2 catalytic subunit OS=Homo sapiens OX=9606 GN=CAPN2 PE=1 SV=6 && PF13833:EF-hand domain pair|PF01067:Calpain large subunit, domain III	-
109103391	4.44692	6.30325	23.1805	0	11.1097	8.68243	12.0423	21.7279	10.6627	16.969	28.6052	173.33	28.419	14.6914	9.39501	42.058	-2.14775	0.00353143	0.466924	LOC109103391	NC_056574.1	32424691	32480692	+	4934	protein_coding	caskin-2-like%2C transcript variant X1 && sp|Q8WXE0|CSKI2_HUMAN Caskin-2 OS=Homo sapiens OX=9606 GN=CASKIN2 PE=1 SV=2 && PF00536:SAM domain (Sterile alpha motif)|PF13637:Ankyrin repeats (many copies)|PF16907:Proline rich region of Caskin proteins|PF12796:Ankyrin repeats (3 copies)|PF16632:C-terminal region of Caskin|PF16600:Caskin1 CASK-interaction domain|PF07653:Variant SH3 domain	-
122137383	8.89384	0	0	58.7131	0	7.81419	1.60564	0	0	0	0	0	0	0	11.0038	0	5.96411	0.00353402	0.466924	LOC122137383	NC_056601.1	36172785	36175401	-	739	protein_coding	homeobox protein goosecoid-2 && sp|P29454|GSCA_XENLA Homeobox protein goosecoid isoform A OS=Xenopus laevis OX=8355 GN=gsc-a PE=2 SV=2 && PF00046:Homeodomain	Homeobox
109048357	0	0	9.07063	32.1524	19.2569	3.47297	16.8592	45.963	23.264	60.4522	27.7384	165.315	28.419	30.3009	11.5446	54.4932	-2.24085	0.00361134	0.473531	LOC109048357	NC_056613.1	17510465	17589744	+	4104	protein_coding	gephyrin%2C transcript variant X1 && sp|Q8BUV3|GEPH_MOUSE Gephyrin OS=Mus musculus OX=10090 GN=Gphn PE=1 SV=2 && PF00994:Probable molybdopterin binding domain|PF03453:MoeA N-terminal region (domain I and II)|PF03454:MoeA C-terminal region (domain IV)	-
109055147	11.1173	36.5588	24.1883	41.938	40.7357	15.6284	42.5494	84.4047	49.436	63.6339	68.4791	109.208	81.0469	23.8735	30.388	68.5832	-1.17443	0.00361352	0.473531	LOC109055147	NC_056598.1	10818446	10882156	-	5060	protein_coding	guanine nucleotide exchange factor VAV3-like%2C transcript variant X5 && sp|Q9UKW4|VAV3_HUMAN Guanine nucleotide exchange factor VAV3 OS=Homo sapiens OX=9606 GN=VAV3 PE=1 SV=1 && PF07653:Variant SH3 domain|PF00017:SH2 domain|PF00169:PH domain|PF00621:RhoGEF domain|PF00130:Phorbol esters/diacylglycerol binding domain (C1 domain)|PF11971:CAMSAP CH domain	-
109048488	0	0	2.0157	0	0.740649	1.73649	1.60564	5.01414	1.93867	0	8.66824	81.1547	5.26278	0	0.87121	14.5769	-4.00518	0.00362643	0.473531	LOC109048488	NC_056594.1	19110921	19131326	-	6716	protein_coding	FHF complex subunit HOOK interacting protein 1A%2C transcript variant X1 && sp|Q05DH4|FHI1A_HUMAN FHF complex subunit HOOK interacting protein 1A OS=Homo sapiens OX=9606 GN=FHIP1A PE=1 SV=2 && PF10257:Retinoic acid induced 16-like protein	-
122146693	751.529	4090.81	2809.88	3324.28	376.25	1126.98	1802.33	656.017	1106.01	538.767	1123.4	1316.51	451.547	835.571	2040.29	861.118	1.24421	0.00376313	0.485615	LOC122146693	NC_056582.1	8139007	8143050	+	1406	protein_coding	uncharacterized LOC122146693 && - && -	-
109057847	16.6759	0	6.04709	0	5.18454	5.20946	2.40846	13.371	13.5707	21.2113	11.2687	123.235	16.8409	4.59105	5.07507	29.1555	-2.51263	0.00382317	0.485615	LOC109057847	NC_056602.1	8573132	8650343	-	7830	protein_coding	protein TANC1-like%2C transcript variant X1 && sp|Q9C0D5|TANC1_HUMAN Protein TANC1 OS=Homo sapiens OX=9606 GN=TANC1 PE=1 SV=3 && PF12796:Ankyrin repeats (3 copies)	-
109101395	131.184	1617.41	456.555	476.695	37.7731	118.949	362.071	75.2121	187.081	115.601	57.2104	228.436	204.196	134.059	457.234	143.114	1.67541	0.00382484	0.485615	LOC109101395	NC_056576.1	22764260	22765474	-	557	protein_coding	C-X-C motif chemokine 13-like && sp|O43927|CXL13_HUMAN C-X-C motif chemokine 13 OS=Homo sapiens OX=9606 GN=CXCL13 PE=1 SV=1 && PF00048:Small cytokines (intecrine/chemokine), interleukin-8 like	-
109112429	0	0	4.03139	43.3359	6.66584	10.4189	4.81691	0	0	0	0.866824	52.0993	0	0.91821	9.89556	7.69777	4.17999	0.00382916	0.485615	LOC109112429	NC_056583.1	23925902	23929964	+	1533	protein_coding	WW domain-binding protein 2-like && sp|Q8R478|WBP2_RAT WW domain-binding protein 2 OS=Rattus norvegicus OX=10116 GN=Wbp2 PE=1 SV=1 && PF02893:GRAM domain	-
122144378	276.821	197.922	212.656	353.677	75.5462	71.1959	314.705	294.999	547.674	539.827	507.959	465.888	519.963	220.37	214.646	442.383	-1.04502	0.00388407	0.488064	LOC122144378	NC_056576.1	16008487	16009361	+	875	protein_coding	histone H1-like && sp|P06350|H1_ONCMY Histone H1 OS=Oncorhynchus mykiss OX=8022 PE=1 SV=2 && PF00538:linker histone H1 and H5 family	-
109051647	112.285	394.583	114.895	171.946	80.7307	189.277	140.493	99.4472	65.9147	37.1197	120.489	20.0382	108.413	66.1111	172.03	73.9333	1.21525	0.00390448	0.488143	LOC109051647	NC_056616.1	2110274	2122637	-	3584	protein_coding	protein THEMIS-like && sp|A5PF62|THMS1_DANRE Protein THEMIS OS=Danio rerio OX=7955 GN=themis PE=2 SV=1 && PF12736:Cell-cycle sustaining, positive selection,	-
109049211	4.44692	0	5.03924	15.3773	0.740649	8.68243	4.01409	0	0	1.06056	0.866824	0	0	0	5.47151	0.275341	4.1282	0.00393604	0.49035	f2rl2	NC_056601.1	15818757	15820993	-	1556	protein_coding	coagulation factor II (thrombin) receptor-like 2 && sp|Q58D85|PAR3_BOVIN Proteinase-activated receptor 3 OS=Bos taurus OX=9913 GN=F2RL2 PE=2 SV=1 && PF00001:7 transmembrane receptor (rhodopsin family)	-
109063222	28.905	3.78195	3.02354	4.1938	10.3691	6.94594	7.22537	37.6061	36.8347	7.42395	18.2033	152.29	13.6832	10.1003	9.20638	39.4488	-2.09689	0.00398403	0.492348	LOC109063222	NC_056583.1	19022210	19032344	-	2130	protein_coding	G-protein coupled receptor family C group 5 member C-like%2C transcript variant X1 && sp|Q8K3J9|GPC5C_MOUSE G-protein coupled receptor family C group 5 member C OS=Mus musculus OX=10090 GN=Gprc5c PE=1 SV=2 && PF00003:7 transmembrane sweet-taste receptor of 3 GCPR	-
109099617	0	0	0	0	0	0	4.01409	5.84983	12.6013	1.06056	2.60047	64.1223	1.05256	0.91821	0.573442	12.6007	-4.33499	0.004059	0.495029	LOC109099617	NC_056586.1	26336318	26353895	-	4032	protein_coding	galactose-3-O-sulfotransferase 2-like && sp|Q6XQG9|G3ST2_PIG Galactose-3-O-sulfotransferase 2 OS=Sus scrofa OX=9823 GN=GAL3ST2 PE=2 SV=1 && PF06990:Galactose-3-O-sulfotransferase	-
109074671	18.8994	15.1278	55.4316	0	13.3317	108.53	21.6761	23.3993	35.8653	156.963	46.8085	785.498	83.152	51.4198	33.2853	169.015	-2.34031	0.0040745	0.495029	LOC109074671	NC_056618.1	27856954	27865198	-	1980	protein_coding	stromal cell-derived factor 1%2C transcript variant X2 && sp|O62657|SDF1_FELCA Stromal cell-derived factor 1 OS=Felis catus OX=9685 GN=CXCL12 PE=3 SV=1 && PF00048:Small cytokines (intecrine/chemokine), interleukin-8 like	-
109066474	4.44692	0	4.03139	0	0.740649	9.55067	0	54.3199	9.69334	3.18169	26.8715	47.0898	5.26278	1.83642	2.68138	21.1793	-2.96448	0.00408593	0.495029	sort1a	NC_056607.1	9932516	9954028	+	3144	protein_coding	sortilin 1a%2C transcript variant X1 && sp|Q6NUT7|SORT1_DANRE Sortilin OS=Danio rerio OX=7955 GN=sort1 PE=2 SV=1 && PF15902:Sortilin, neurotensin receptor 3,|PF15901:Sortilin, neurotensin receptor 3, C-terminal	-
109099432	0	0	14.1099	5.59173	4.44389	5.20946	4.01409	0	24.2333	12.7268	0	289.552	7.3679	29.3827	4.76701	51.8947	-3.43974	0.00414565	0.495402	LOC109099432	NC_056599.1	20848921	20869639	+	4537	protein_coding	mucin-2-like && - && PF01390:SEA domain	-
122137951	52.2513	274.822	115.902	107.641	31.1072	85.956	71.4509	81.062	31.988	37.1197	41.6076	44.0841	39.9972	37.6466	105.59	44.7864	1.2315	0.00416627	0.495402	si:dkeyp-75h12.7	NC_056603.1	14320230	14326284	+	3013	protein_coding	uncharacterized si:dkeyp-75h12.7 && - && PF01108:Tissue factor	-
109082702	6.67038	34.0375	50.3924	29.3566	56.2893	56.4358	48.9719	98.6115	60.0987	79.5423	97.9511	423.808	55.7855	30.3009	40.3077	120.871	-1.57976	0.00416767	0.495402	LOC109082702	NC_056616.1	13958181	14039429	+	5987	protein_coding	palladin && sp|Q9ET54|PALLD_MOUSE Palladin OS=Mus musculus OX=10090 GN=Palld PE=1 SV=2 && PF07679:Immunoglobulin I-set domain	-
122148060	0	0	0	0	0	0	0	0	2.908	86.9663	0	21.0401	0	0	0	15.8449	-6.42356	0.00418251	0.495402	LOC122148060	NC_056587.1	23440634	23447121	-	1816	protein_coding	sperm-associated antigen 1-like && sp|Q07617|SPAG1_HUMAN Sperm-associated antigen 1 OS=Homo sapiens OX=9606 GN=SPAG1 PE=1 SV=3 && PF13877:Potential Monad-binding region of RPAP3	-
109109246	143.413	2686.44	934.275	2869.95	144.426	670.283	670.354	295.834	387.734	197.265	690.859	654.247	229.457	220.37	1159.88	382.252	1.60088	0.00421218	0.495402	herc3	NC_056572.1	30455835	30479618	-	5291	protein_coding	HECT and RLD domain containing E3 ubiquitin protein ligase 3 && sp|Q15034|HERC3_HUMAN Probable E3 ubiquitin-protein ligase HERC3 OS=Homo sapiens OX=9606 GN=HERC3 PE=1 SV=1 && PF00632:HECT-domain (ubiquitin-transferase)|PF00415:Regulator of chromosome condensation (RCC1) repeat|PF13540:Regulator of chromosome condensation (RCC1) repeat	-
109056916	51.1396	90.7668	41.3217	155.17	8.88778	64.25	75.4649	13.371	31.988	27.5747	26.8715	15.0287	45.2599	22.9553	69.5716	26.1499	1.40832	0.0042214	0.495402	si:dkey-58f10.6	NC_056576.1	22291900	22296301	+	2291	protein_coding	uncharacterized protein LOC564033 homolog%2C transcript variant X1 && - && PF04548:AIG1 family	-
109058473	47.8044	11.3458	44.3453	0	19.2569	20.8378	28.9015	50.9771	30.0493	31.8169	325.926	146.279	55.7855	29.3827	24.6417	95.7452	-1.95483	0.00424669	0.495402	tpm2	NC_056606.1	2915359	2938441	-	2024	protein_coding	tropomyosin 2 (beta)%2C transcript variant X5 && - && PF00261:Tropomyosin	-
109090213	10.0056	12.6065	17.1334	0	5.92519	9.55067	3.21127	15.8781	22.2947	23.3324	27.7384	88.1681	10.5256	21.1188	8.34752	29.8652	-1.83718	0.00425763	0.495402	rargb	NC_056607.1	2570514	2610059	+	7168	protein_coding	retinoic acid receptor%2C gamma b%2C transcript variant X2 && sp|A2T928|RARGB_DANRE Retinoic acid receptor gamma-B OS=Danio rerio OX=7955 GN=rargb PE=2 SV=1 && PF00104:Ligand-binding domain of nuclear hormone receptor|PF00105:Zinc finger, C4 type (two domains)	THR-like
109069821	5.55865	10.0852	5.03924	0	24.4414	4.34121	12.0423	0	0	0	0	737.406	0	1.83642	8.78685	105.606	3.68514	0.00434238	0.497837	prlra	NC_056617.1	6567005	6590529	+	4611	protein_coding	prolactin receptor a && sp|Q91513|PRLR_ORENI Prolactin receptor OS=Oreochromis niloticus OX=8128 GN=prlr PE=2 SV=1 && PF09067:Erythropoietin receptor, ligand binding|PF00041:Fibronectin type III domain	-
109103454	154.53	334.072	142.107	195.71	214.788	167.571	96.3382	356.84	407.12	838.906	348.463	237.453	373.658	120.286	186.445	383.246	-1.04051	0.00439891	0.497837	LOC109103454	NC_056586.1	8092926	8220878	-	10200	protein_coding	Down syndrome cell adhesion molecule homolog%2C transcript variant X1 && sp|F1NY98|DSCAM_CHICK Down syndrome cell adhesion molecule homolog OS=Gallus gallus OX=9031 GN=DSCAM PE=1 SV=3 && PF00041:Fibronectin type III domain|PF07679:Immunoglobulin I-set domain|PF13927:Immunoglobulin domain	-
109053507	0	0	0	0	0	0	0	0	0	2.12113	5.20094	29.0554	5.26278	7.34568	0	6.99799	-5.24456	0.00440239	0.497837	LOC109053507	NC_056591.1	17896036	17901331	+	2528	protein_coding	N-myc proto-oncogene protein-like && sp|P18444|MYCN_CHICK N-myc proto-oncogene protein OS=Gallus gallus OX=9031 GN=MYCN PE=3 SV=1 && PF00010:Helix-loop-helix DNA-binding domain|PF01056:Myc amino-terminal region	bHLH
109054671	0	0	0	0	0	0	0.802819	0	9.69334	8.48451	5.20094	20.0382	0	2.75463	0.114688	6.59595	-4.74647	0.00440564	0.497837	LOC109054671	NC_056587.1	9602807	9604759	+	952	protein_coding	trypsin-like && sp|P06872|TRY2_CANLF Anionic trypsin OS=Canis lupus familiaris OX=9615 PE=2 SV=1 && PF00089:Trypsin	-
109054763	51.1396	52.9473	63.4944	85.2739	28.8853	83.3513	54.5917	5.01414	16.4787	9.54508	35.5398	14.0267	61.0483	17.446	59.9548	22.7284	1.40033	0.00446043	0.499228	znf536	NC_056603.1	26983342	27163585	+	10978	protein_coding	zinc finger protein 536%2C transcript variant X3 && sp|O15090|ZN536_HUMAN Zinc finger protein 536 OS=Homo sapiens OX=9606 GN=ZNF536 PE=1 SV=3 && -	zf-C2H2
109103660	0	0	0	0	0	0	0	13.371	4.84667	0	0	32.0611	2.10511	0.91821	0	7.6146	-5.36748	0.00449404	0.499758	LOC109103660	NC_056611.1	28280056	28332098	-	3518	protein_coding	calsyntenin-2-like && sp|Q9H4D0|CSTN2_HUMAN Calsyntenin-2 OS=Homo sapiens OX=9606 GN=CLSTN2 PE=1 SV=2 && PF00028:Cadherin domain	-
109060076	6.67038	5.0426	6.04709	6.98966	5.92519	4.34121	4.01409	0	0	1.06056	0.866824	0	0	2.75463	5.57575	0.66886	3.04154	0.00449697	0.499758	LOC109060076	NC_056603.1	14068310	14073516	+	2315	protein_coding	leishmanolysin-like peptidase 2%2C transcript variant X1 && sp|A0A1B0GTW7|LMLN2_HUMAN Leishmanolysin-like peptidase 2 OS=Homo sapiens OX=9606 GN=LMLN2 PE=3 SV=1 && PF01457:Leishmanolysin	-
109065990	68.9272	8.82455	30.2354	5.59173	105.172	57.304	44.155	106.133	54.2827	302.261	171.631	70.1337	162.094	78.9661	45.7443	135.072	-1.55407	0.0045458	0.500833	LOC109065990	NW_024879268.1	44	20638	-	1451	protein_coding	sodium/potassium-transporting ATPase subunit alpha-3-like && sp|P24798|AT1A3_CHICK Sodium/potassium-transporting ATPase subunit alpha-3 OS=Gallus gallus OX=9031 GN=ATP1A3 PE=2 SV=1 && PF00122:E1-E2 ATPase|PF00690:Cation transporter/ATPase, N-terminus	-
109112210	154.53	205.486	78.6121	412.39	17.7756	126.763	169.395	124.518	47.4974	11.6662	63.2782	29.0554	82.0994	40.4013	166.422	56.9308	1.54383	0.00463098	0.505299	LOC109112210	NC_056596.1	7040928	7042191	+	738	protein_coding	C-C motif chemokine 4 homolog && - && PF00048:Small cytokines (intecrine/chemokine), interleukin-8 like	-
109057106	55.5865	151.278	61.4787	164.956	23.7008	59.9088	28.9015	33.4276	40.712	16.969	27.7384	10.0191	39.9972	40.4013	77.9729	29.8949	1.37528	0.00463564	0.505299	LOC109057106	NC_056619.1	15990831	15992223	+	1393	protein_coding	P2Y purinoceptor 1-like && sp|P49652|P2RY1_MELGA P2Y purinoceptor 1 OS=Meleagris gallopavo OX=9103 GN=P2RY1 PE=2 SV=1 && PF00001:7 transmembrane receptor (rhodopsin family)	-
109059196	7.78211	15.1278	8.06278	0	2.22195	2.60473	14.4507	8.3569	3.87734	92.2691	96.2175	79.1509	7.3679	1.83642	7.17858	41.2966	-2.52335	0.00464366	0.505299	LOC109059196	NC_056611.1	19844414	19863525	+	3005	protein_coding	rap1 GTPase-activating protein 2-like%2C transcript variant X4 && sp|Q5SVL6|RPGP2_MOUSE Rap1 GTPase-activating protein 2 OS=Mus musculus OX=10090 GN=Rap1gap2 PE=1 SV=1 && PF02145:Rap/ran-GAP	-
109107992	339.078	900.104	350.731	773.056	136.279	431.517	376.522	277.449	181.265	135.752	222.774	152.29	422.075	205.679	472.47	228.184	1.04872	0.00467238	0.50686	LOC109107992	NC_056613.1	12759879	12774972	-	2300	protein_coding	tyrosine-protein kinase Lck && sp|P06239|LCK_HUMAN Tyrosine-protein kinase Lck OS=Homo sapiens OX=9606 GN=LCK PE=1 SV=6 && PF00017:SH2 domain|PF00018:SH3 domain|PF07714:Protein tyrosine kinase	-
109096213	55.5865	13.8671	27.2119	22.3669	31.1072	45.1486	28.0987	35.9347	88.2094	38.1803	97.0843	182.348	94.7301	22.9553	31.9124	79.9202	-1.32026	0.00471787	0.510224	LOC109096213	NW_024879273.1	182266	195106	-	2276	protein_coding	myosin light chain kinase%2C smooth muscle-like && sp|Q6PDN3|MYLK_MOUSE Myosin light chain kinase, smooth muscle OS=Mus musculus OX=10090 GN=Mylk PE=1 SV=3 && PF00069:Protein kinase domain|PF00041:Fibronectin type III domain|PF07679:Immunoglobulin I-set domain	-
109052180	14.4525	5.0426	12.0942	22.3669	20.7382	59.0405	23.2817	61.8411	11.632	42.4226	58.0772	339.648	33.6818	29.3827	22.4309	82.3836	-1.87109	0.00479716	0.514069	LOC109052180	NW_024879166.1	350041	380400	+	2680	protein_coding	phospholipid phosphatase 3-like && sp|Q99JY8|PLPP3_MOUSE Phospholipid phosphatase 3 OS=Mus musculus OX=10090 GN=Plpp3 PE=1 SV=1 && PF01569:PAP2 superfamily	-
109080550	0	0	5.03924	36.3462	2.96259	5.20946	0.802819	0	0	0	0	0	0	0	7.19433	0	5.34794	0.00482377	0.515251	LOC109080550	NC_056621.1	20842419	20842923	+	505	protein_coding	histone H3 && sp|P84227|H32_BOVIN Histone H3.2 OS=Bos taurus OX=9913 PE=1 SV=2 && PF00125:Core histone H2A/H2B/H3/H4	-
109052520	300.167	1239.22	567.418	1112.75	203.678	659.865	484.902	349.319	303.401	268.323	390.071	219.418	504.175	159.769	652.572	313.496	1.05681	0.00483742	0.515251	LOC109052520	NC_056576.1	37612700	37622291	-	2898	protein_coding	GTPase IMAP family member 9-like%2C transcript variant X3 && sp|Q9NUV9|GIMA4_HUMAN GTPase IMAP family member 4 OS=Homo sapiens OX=9606 GN=GIMAP4 PE=1 SV=1 && PF04548:AIG1 family	-
109100289	65.5921	264.736	226.766	181.731	63.6958	190.145	162.169	99.4472	78.516	23.3324	77.1473	40.0764	139.99	54.1744	164.977	73.2405	1.16994	0.00485773	0.515856	LOC109100289	NC_056597.1	23729510	23741283	-	2053	protein_coding	T-cell surface glycoprotein CD3 zeta chain-like && - && PF02189:Immunoreceptor tyrosine-based activation motif|PF11628:T-cell surface glycoprotein CD3 zeta chain	-
109091428	13.3408	25.213	12.0942	29.3566	37.7731	19.1013	34.5212	87.7475	27.1413	25.4535	84.0819	166.317	48.4176	20.2006	24.4857	65.6228	-1.41957	0.0049359	0.517161	LOC109091428	NC_056602.1	21621582	21636568	+	5292	protein_coding	FYVE%2C RhoGEF and PH domain-containing protein 5%2C transcript variant X2 && sp|Q6ZNL6|FGD5_HUMAN FYVE, RhoGEF and PH domain-containing protein 5 OS=Homo sapiens OX=9606 GN=FGD5 PE=1 SV=3 && PF00621:RhoGEF domain|PF01363:FYVE zinc finger|PF00169:PH domain	-
109072556	0	0	0	0	0	0	0.802819	0	3.87734	0	5.20094	44.0841	1.05256	1.83642	0.114688	8.00733	-5.02672	0.00499578	0.517161	LOC109072556	NC_056597.1	27652770	27659222	+	2608	protein_coding	uncharacterized LOC109072556%2C transcript variant X1 && - && -	-
109058674	8.89384	5.0426	2.0157	0	4.44389	3.47297	15.2536	21.7279	18.4173	12.7268	9.53506	79.1509	11.5781	11.0185	5.58894	23.4507	-2.04606	0.00499831	0.517161	LOC109058674	NC_056615.1	25742177	25779509	-	3375	protein_coding	focal adhesion kinase 1-like && sp|Q00944|FAK1_CHICK Focal adhesion kinase 1 OS=Gallus gallus OX=9031 GN=PTK2 PE=1 SV=2 && PF07714:Protein tyrosine kinase|PF03623:Focal adhesion targeting region	-
109093251	10.0056	27.7343	21.1648	29.3566	25.1821	32.125	44.155	14.2067	35.8653	39.2409	190.701	250.478	39.9972	29.3827	27.1033	85.696	-1.65872	0.00504471	0.520047	LOC109093251	NC_056574.1	13494196	13530743	-	6863	protein_coding	calmodulin-regulated spectrin-associated protein 3-like && sp|Q80VC9|CAMP3_MOUSE Calmodulin-regulated spectrin-associated protein 3 OS=Mus musculus OX=10090 GN=Camsap3 PE=1 SV=1 && PF08683:Microtubule-binding calmodulin-regulated spectrin-associated|PF11971:CAMSAP CH domain|PF17095:Spectrin-binding region of Ca2+-Calmodulin	-
122144090	10.0056	13.8671	2.0157	12.5814	0	0	36.1268	0	2.908	0	0	0	0	0	10.6567	0.415429	4.68686	0.0050683	0.520956	LOC122144090	NW_024879238.1	161462	165638	+	2194	protein_coding	uncharacterized LOC122144090%2C transcript variant X1 && - && -	-
109088077	0	0	0	4.1938	0	0	0	10.864	0	0	7.80142	106.202	2.10511	0	0.599114	18.139	-5.33024	0.0050877	0.52098	LOC109088077	NC_056576.1	33944573	33950931	-	1959	protein_coding	BICD family-like cargo adapter 2 && sp|A0JMK8|BICL2_DANRE BICD family-like cargo adapter 2 OS=Danio rerio OX=7955 GN=bicdl2 PE=2 SV=1 && -	-
122139609	85.6032	32.7769	131.02	81.0801	74.8055	69.4594	55.3945	96.1044	79.4854	152.721	116.154	224.428	321.03	101.003	75.7342	155.847	-1.03962	0.00515649	0.525426	LOC122139609	NC_056610.1	8557101	8562337	-	647	protein_coding	homeodomain-only protein && sp|Q8AYB8|HOP_DANRE Homeodomain-only protein OS=Danio rerio OX=7955 GN=hopx PE=3 SV=1 && -	-
109062259	8.89384	0	5.03924	4.1938	8.14714	9.55067	4.81691	8.3569	8.724	3.18169	23.4043	96.1834	41.0497	7.34568	5.80594	26.8922	-2.19556	0.00526498	0.52738	calcrla	NC_056605.1	25671576	25705214	-	4348	protein_coding	calcitonin receptor-like a && sp|Q68EK2|CALRL_DANRE Calcitonin gene-related peptide type 1 receptor OS=Danio rerio OX=7955 GN=calcrla PE=2 SV=1 && PF00002:7 transmembrane receptor (Secretin family)|PF02793:Hormone receptor domain	-
109048390	2.22346	21.431	60.4709	13.9793	36.2918	25.179	57.8029	90.2546	38.7734	54.0888	162.096	328.627	19.9986	49.5834	31.0541	106.203	-1.76853	0.00526887	0.52738	LOC109048390	NC_056601.1	12506600	12526377	-	3965	protein_coding	phospholipase D2-like%2C transcript variant X1 && sp|O14939|PLD2_HUMAN Phospholipase D2 OS=Homo sapiens OX=9606 GN=PLD2 PE=1 SV=2 && PF13091:PLD-like domain|PF00614:Phospholipase D Active site motif|PF00787:PX domain	-
109053336	2544.75	3918.1	817.364	3013.94	246.636	1349.25	789.973	895.86	841.382	576.947	822.616	333.636	909.409	943.002	1811.43	760.407	1.2519	0.00528545	0.52738	LOC109053336	NC_056595.1	18314759	18316436	-	732	protein_coding	C-C motif chemokine 8-like%2C transcript variant X1 && - && -	-
109108090	55.5865	109.676	85.667	20.969	61.4738	127.632	118.817	97.7758	484.667	96.5113	80.6146	773.475	70.5213	109.267	82.8317	244.69	-1.56091	0.00529955	0.52738	LOC109108090	NC_056588.1	11999957	12011281	-	4252	protein_coding	protein FAM149B1-like && sp|A1L253|F149B_DANRE Protein FAM149B1 OS=Danio rerio OX=7955 GN=fam149b1 PE=2 SV=1 && PF12516:Protein of unknown function (DUF3719)	-
109082350	0	2.5213	0	0	0	0	0	0	0	0	6.06777	66.1261	4.21023	9.1821	0.360186	12.2266	-5.2256	0.00533304	0.52738	LOC109082350	NC_056601.1	20143022	20150609	+	2881	protein_coding	gelsolin-like && sp|O93510|GELS_CHICK Gelsolin OS=Gallus gallus OX=9031 GN=GSN PE=2 SV=1 && PF00626:Gelsolin repeat	-
109079832	0	6.30325	0	0	2.22195	4.34121	1.60564	6.68552	5.816	0	25.1379	89.17	6.31534	2.75463	2.06743	19.4113	-3.22651	0.00535721	0.52738	LOC109079832	NC_056576.1	17476575	17519085	-	5337	protein_coding	pleckstrin homology-like domain family B member 1%2C transcript variant X4 && sp|Q86UU1|PHLB1_HUMAN Pleckstrin homology-like domain family B member 1 OS=Homo sapiens OX=9606 GN=PHLDB1 PE=1 SV=1 && PF00169:PH domain	-
109052752	0	0	0	0	2.22195	0	0.802819	0	2.908	7.42395	28.6052	6.01146	4.21023	4.59105	0.432109	7.67855	-3.91249	0.00536591	0.52738	LOC109052752	NC_056595.1	12373317	12417833	+	4356	protein_coding	EYA transcriptional coactivator and phosphatase 1 && sp|Q99502|EYA1_HUMAN Eyes absent homolog 1 OS=Homo sapiens OX=9606 GN=EYA1 PE=1 SV=2 && -	-
122144210	74.4859	11.3458	18.1413	34.9483	94.0624	45.1486	33.7184	199.73	160.909	153.782	99.6848	65.1242	81.0469	32.1374	44.5501	113.202	-1.34045	0.0054212	0.52738	LOC122144210	NW_024879254.1	275102	289345	+	1220	protein_coding	NACHT%2C LRR and PYD domains-containing protein 12-like && sp|Q7RTR2|NLRC3_HUMAN NLR family CARD domain-containing protein 3 OS=Homo sapiens OX=9606 GN=NLRC3 PE=1 SV=2 && -	-
109108480	8.89384	13.8671	23.1805	15.3773	60.7332	92.902	38.5353	10.864	7.75467	6.36339	3.4673	29.0554	1.05256	11.0185	36.2127	9.9394	1.87216	0.00544797	0.52738	LOC109108480	NC_056599.1	6454865	6737459	-	3960	protein_coding	zinc finger protein 501-like%2C transcript variant X1 && - && PF00096:Zinc finger, C2H2 type	zf-C2H2
122136980	3.33519	122.283	3.02354	23.7648	5.92519	2.60473	6.42255	0	4.84667	4.24226	4.33412	3.00573	4.21023	6.42747	23.9084	3.86664	2.62281	0.00550273	0.52738	LOC122136980	NC_056600.1	8569938	8859051	-	1386	protein_coding	uncharacterized LOC122136980 && - && PF00530:Scavenger receptor cysteine-rich domain	-
109110652	27.7932	136.15	33.259	9.78552	40.7357	31.2567	33.7184	82.7333	149.277	296.958	13.0024	187.357	93.6775	102.84	44.6712	132.264	-1.5677	0.00564176	0.52738	LOC109110652	NC_056591.1	6886403	6898988	+	1628	protein_coding	enoyl-CoA hydratase domain-containing protein 2%2C mitochondrial-like && sp|Q86YB7|ECHD2_HUMAN Enoyl-CoA hydratase domain-containing protein 2, mitochondrial OS=Homo sapiens OX=9606 GN=ECHDC2 PE=1 SV=2 && PF00378:Enoyl-CoA hydratase/isomerase	-
122136133	76.7094	35.2982	201.57	180.333	44.4389	47.7534	101.958	20.8923	20.356	29.6958	58.944	28.0535	22.1037	88.1482	98.2944	38.3134	1.35577	0.00564954	0.52738	LOC122136133	NC_056598.1	1633075	1636330	+	1896	protein_coding	tripartite motif-containing protein 16-like && sp|Q9C029|TRIM7_HUMAN E3 ubiquitin-protein ligase TRIM7 OS=Homo sapiens OX=9606 GN=TRIM7 PE=1 SV=2 && PF00622:SPRY domain|PF00643:B-box zinc finger|PF13765:SPRY-associated domain|PF15227:zinc finger of C3HC4-type, RING	-
109086746	701.501	272.3	375.927	208.292	419.207	404.601	527.452	610.054	602.926	956.629	357.132	2494.76	632.587	531.644	415.612	883.675	-1.08763	0.00574628	0.52738	LOC109086746	NC_056617.1	19960700	19966507	+	1624	protein_coding	15-hydroxyprostaglandin dehydrogenase [NAD(+)]-like && sp|P70684|PGDH_CAVPO 15-hydroxyprostaglandin dehydrogenase [NAD(+)] OS=Cavia porcellus OX=10141 GN=HPGD PE=2 SV=1 && PF00106:short chain dehydrogenase	-
109104584	44.4692	63.0325	32.2511	32.1524	28.1447	16.4966	47.3663	38.4418	92.0867	78.4817	52.0094	167.319	62.1008	62.4383	37.7018	78.9825	-1.07023	0.00581979	0.52738	LOC109104584	NC_056591.1	18645153	18651054	-	2503	protein_coding	zinc finger protein 395-like%2C transcript variant X2 && sp|Q6DFC8|ZN395_XENLA Zinc finger protein 395 OS=Xenopus laevis OX=8355 GN=znf395 PE=2 SV=1 && -	-
109083501	0	1.26065	5.03924	0	4.44389	3.47297	1.60564	31.7562	5.816	1.06056	2.60047	68.1299	7.3679	1.83642	2.26034	16.9382	-2.86834	0.00584983	0.52738	LOC109083501	NC_056578.1	28571371	28575733	-	4363	protein_coding	four-jointed box protein 1-like && sp|Q5ZEQ8|FJX1_XIPMA Four-jointed box protein 1 OS=Xiphophorus maculatus OX=8083 GN=fjx1 PE=2 SV=1 && -	-
109097737	21.1229	6.30325	11.0863	0	16.2943	5.20946	11.2395	8.3569	28.1107	26.5141	59.8109	142.271	19.9986	6.42747	10.1794	41.6414	-2.02162	0.00587576	0.52738	LOC109097737	NC_056606.1	16280156	16340884	+	12297	protein_coding	protein furry homolog%2C transcript variant X1 && sp|Q5TBA9|FRY_HUMAN Protein furry homolog OS=Homo sapiens OX=9606 GN=FRY PE=1 SV=1 && PF14225:Cell morphogenesis C-terminal|PF14222:Cell morphogenesis N-terminal|PF14228:Cell morphogenesis central region	-
109080426	63.3686	13.8671	23.1805	43.3359	24.4414	9.55067	12.8451	10.864	8.724	13.7873	3.4673	451.862	5.26278	8.26389	27.227	71.7473	1.51692	0.00594086	0.52738	btd	NC_056590.1	6825056	6831348	+	1871	protein_coding	biotinidase && sp|Q5FVF9|BTD_RAT Biotinidase OS=Rattus norvegicus OX=10116 GN=Btd PE=2 SV=1 && PF00795:Carbon-nitrogen hydrolase	-
109052954	0	15.1278	0	0	0	0	3.21127	36.7704	0.969334	0	6.06777	224.428	3.15767	17.446	2.61987	41.2627	-4.00016	0.00594687	0.52738	LOC109052954	NC_056617.1	12883560	12889163	+	2060	protein_coding	complement factor B-like && sp|P81187|CFAB_BOVIN Complement factor B OS=Bos taurus OX=9913 GN=CFB PE=1 SV=2 && PF00089:Trypsin|PF00092:von Willebrand factor type A domain|PF00084:Sushi repeat (SCR repeat)	-
109108419	0	0	0	0	1.4813	0	0.802819	3.34276	1.93867	0	0	62.1184	0	20.2006	0.326302	12.5144	-4.90257	0.00596476	0.52738	LOC109108419	NC_056588.1	10335442	10350911	-	2901	protein_coding	bifunctional 3'-phosphoadenosine 5'-phosphosulfate synthase 2-like && sp|O95340|PAPS2_HUMAN Bifunctional 3'-phosphoadenosine 5'-phosphosulfate synthase 2 OS=Homo sapiens OX=9606 GN=PAPSS2 PE=1 SV=2 && PF01583:Adenylylsulphate kinase|PF01747:ATP-sulfurylase|PF14306:PUA-like domain	-
109068846	24.4581	618.979	727.666	848.545	25.1821	158.02	349.226	131.203	125.044	32.8775	249.645	122.233	55.7855	112.022	393.154	118.401	1.73012	0.00601961	0.52738	LOC109068846	NC_056572.1	30944219	30951694	+	3672	protein_coding	probable E3 ubiquitin-protein ligase HERC4 && sp|Q5GLZ8|HERC4_HUMAN Probable E3 ubiquitin-protein ligase HERC4 OS=Homo sapiens OX=9606 GN=HERC4 PE=1 SV=1 && PF13540:Regulator of chromosome condensation (RCC1) repeat|PF00415:Regulator of chromosome condensation (RCC1) repeat|PF00632:HECT-domain (ubiquitin-transferase)	-
109113691	138.966	255.912	190.483	567.56	52.5861	211.851	158.155	108.64	124.075	94.3902	68.4791	98.1872	167.357	47.7469	225.073	101.268	1.15019	0.00603334	0.52738	LOC109113691	NC_056586.1	21690277	21693647	+	1100	protein_coding	T-cell surface glycoprotein CD3 epsilon chain && - && PF16680:T-cell surface glycoprotein CD3 delta chain	-
109047720	94.497	93.2881	125.981	40.54	82.9527	78.1419	86.7044	323.412	121.167	97.5719	73.68	294.562	197.881	106.512	86.015	173.541	-1.01128	0.00603854	0.52738	LOC109047720	NC_056576.1	16387923	16392311	+	2055	protein_coding	vesicle-associated membrane protein 8-like && sp|Q9BV40|VAMP8_HUMAN Vesicle-associated membrane protein 8 OS=Homo sapiens OX=9606 GN=VAMP8 PE=1 SV=1 && PF00957:Synaptobrevin	-
109112270	101.167	16.3884	7.05493	51.7235	25.1821	23.4426	13.6479	10.0283	5.816	15.9085	14.736	0	7.3679	11.0185	34.0867	9.26788	1.87293	0.00605614	0.52738	LOC109112270	NC_056590.1	14975015	14998626	+	5078	protein_coding	collagen alpha-1(XXVIII) chain-like%2C transcript variant X1 && sp|Q2UY09|COSA1_HUMAN Collagen alpha-1(XXVIII) chain OS=Homo sapiens OX=9606 GN=COL28A1 PE=2 SV=2 && PF00092:von Willebrand factor type A domain|PF00014:Kunitz/Bovine pancreatic trypsin inhibitor domain|PF01391:Collagen triple helix repeat (20 copies)	-
109077635	7.78211	0	0	0	1.4813	3.47297	0	15.0424	3.87734	0	147.36	6.01146	15.7883	0	1.81948	26.8685	-3.88109	0.00607755	0.52738	LOC109077635	NC_056598.1	17182616	17201018	-	4761	protein_coding	junctophilin-1-like%2C transcript variant X1 && sp|Q9HDC5|JPH1_HUMAN Junctophilin-1 OS=Homo sapiens OX=9606 GN=JPH1 PE=1 SV=2 && PF02493:MORN repeat	-
109096119	0	0	0	0	3.70324	1.73649	3.21127	42.6202	0.969334	12.7268	1.73365	18.0344	0	22.037	1.23586	14.0173	-3.4195	0.00613193	0.52738	mxra5b	NC_056580.1	31211554	31229290	+	8679	protein_coding	matrix-remodelling associated 5b && sp|Q9NR99|MXRA5_HUMAN Matrix-remodeling-associated protein 5 OS=Homo sapiens OX=9606 GN=MXRA5 PE=1 SV=3 && PF13855:Leucine rich repeat|PF07679:Immunoglobulin I-set domain	-
109048862	0	5.0426	9.07063	0	0.740649	0	2.40846	19.2209	16.4787	2.12113	14.736	20.0382	28.419	3.67284	2.46605	14.9553	-2.60726	0.00616284	0.52738	atp2b3b	NC_056619.1	12842264	12893983	-	7146	protein_coding	ATPase plasma membrane Ca2+ transporting 3b && sp|Q64568|AT2B3_RAT Plasma membrane calcium-transporting ATPase 3 OS=Rattus norvegicus OX=10116 GN=Atp2b3 PE=1 SV=2 && PF00689:Cation transporting ATPase, C-terminus|PF00702:haloacid dehalogenase-like hydrolase|PF00122:E1-E2 ATPase|PF12424:Plasma membrane calcium transporter ATPase C terminal|PF13246:Cation transport ATPase (P-type)|PF00690:Cation tr…	-
109077557	160.089	581.159	369.88	1051.24	175.534	497.503	498.55	118.668	235.548	339.381	345.863	148.283	176.83	225.88	476.28	227.207	1.06685	0.00616379	0.52738	LOC109077557	NC_056587.1	6193959	6207412	-	3664	protein_coding	kell blood group glycoprotein homolog%2C transcript variant X1 && sp|P23276|KELL_HUMAN Kell blood group glycoprotein OS=Homo sapiens OX=9606 GN=KEL PE=1 SV=2 && PF05649:Peptidase family M13|PF01431:Peptidase family M13	-
109101975	151.195	647.974	249.946	469.705	94.0624	227.48	183.043	154.603	155.093	82.724	144.76	31.0592	206.301	105.594	289.058	125.733	1.19902	0.00616743	0.52738	LOC109101975	NC_056599.1	27066570	27076481	+	2259	protein_coding	uncharacterized LOC109101975%2C transcript variant X7 && - && -	-
109112122	3.33519	2.5213	9.07063	0	4.44389	13.8919	6.42255	5.01414	13.5707	6.36339	26.8715	137.262	8.42045	7.34568	5.66935	29.2639	-2.34721	0.00616935	0.52738	LOC109112122	NW_024879282.1	1605977	1627843	+	5547	protein_coding	pleckstrin homology-like domain family B member 2%2C transcript variant X2 && sp|Q8K1N2|PHLB2_MOUSE Pleckstrin homology-like domain family B member 2 OS=Mus musculus OX=10090 GN=Phldb2 PE=1 SV=2 && PF00169:PH domain	-
109102712	4.44692	76.8996	30.2354	27.9586	39.2544	44.2804	19.2676	22.5636	12.6013	40.3014	121.355	803.532	42.1023	25.7099	34.6204	152.595	-2.14067	0.00619739	0.52738	dst	NC_056609.1	4656877	4812929	+	26446	protein_coding	dystonin%2C transcript variant X9 && sp|Q03001|DYST_HUMAN Dystonin OS=Homo sapiens OX=9606 GN=DST PE=1 SV=4 && PF18373:Spectrin like domain|PF17902:SH3 domain|PF13499:EF-hand domain pair|PF00307:Calponin homology (CH) domain|PF02187:Growth-Arrest-Specific Protein 2 Domain|PF00435:Spectrin repeat|PF00681:Plectin repeat	-
109056963	0	42.8621	5.03924	304.749	8.14714	0	4.01409	0	0	5.30282	7.80142	12.0229	0	2.75463	52.116	3.98311	3.70774	0.00631962	0.528162	si:ch211-236d3.4	NC_056607.1	6208874	6237180	-	2330	protein_coding	protein FAM107B%2C transcript variant X1 && sp|O95990|F107A_HUMAN Actin-associated protein FAM107A OS=Homo sapiens OX=9606 GN=FAM107A PE=1 SV=1 && PF06625:Protein of unknown function (DUF1151)	-
109047473	0	2.5213	4.03139	36.3462	2.96259	9.55067	3.21127	0	0.969334	0	1.73365	789.505	0	0	8.37478	113.173	3.61806	0.00632483	0.528162	sptbn5	NC_056613.1	15012152	15045648	-	13329	protein_coding	spectrin%2C beta%2C non-erythrocytic 5%2C transcript variant X1 && sp|Q9NRC6|SPTN5_HUMAN Spectrin beta chain, non-erythrocytic 5 OS=Homo sapiens OX=9606 GN=SPTBN5 PE=1 SV=2 && PF00169:PH domain|PF00435:Spectrin repeat|PF00307:Calponin homology (CH) domain	-
109065779	27.7932	25.213	143.114	67.1007	110.357	112.872	146.113	193.88	262.689	106.056	258.314	264.504	231.562	84.4753	90.3661	200.212	-1.14336	0.0063436	0.528162	LOC109065779	NC_056603.1	25579800	25632898	-	4409	protein_coding	cadherin-11-like && sp|P55287|CAD11_HUMAN Cadherin-11 OS=Homo sapiens OX=9606 GN=CDH11 PE=2 SV=2 && PF00028:Cadherin domain|PF01049:Cadherin cytoplasmic region	-
109076477	0	0	55.4316	0	0	45.1486	27.2958	0	0	0	0	3.00573	0	0	18.268	0.42939	5.46623	0.0063613	0.528162	LOC109076477	NC_056592.1	1774737	1778668	-	3161	protein_coding	leucine zipper protein 1-like%2C transcript variant X1 && - && PF04548:AIG1 family	-
109076525	5.55865	263.476	81.6356	218.077	8.14714	39.9392	67.4368	31.7562	37.804	19.0902	38.1403	22.042	26.3139	27.5463	97.7529	28.9561	1.75065	0.00641202	0.530663	LOC109076525	NC_056614.1	8001026	8003758	+	1405	protein_coding	uncharacterized LOC109076525%2C transcript variant X1 && - && -	-
109103679	113.396	194.14	102.8	89.4676	79.2494	34.7297	79.479	19.2209	38.7734	75.3001	36.4066	49.0936	15.7883	75.2932	99.0375	44.268	1.15998	0.00644798	0.531145	LOC109103679	NC_056580.1	16498201	16501167	-	1303	protein_coding	uncharacterized LOC109103679 && - && PF13927:Immunoglobulin domain	-
109081712	488.049	397.105	270.103	215.282	384.397	334.274	488.114	131.203	58.16	123.025	304.255	237.453	75.7841	338.82	368.189	181.243	1.02224	0.00648117	0.531274	LOC109081712	NC_056601.1	8832565	8850893	-	3158	protein_coding	P2X purinoceptor 1-like%2C transcript variant X1 && sp|P51575|P2RX1_HUMAN P2X purinoceptor 1 OS=Homo sapiens OX=9606 GN=P2RX1 PE=1 SV=1 && PF00864:ATP P2X receptor	-
109089090	0	0	0	29.3566	0.740649	2.60473	49.7748	0	0	0	0	0	2.10511	0	11.7824	0.30073	5.24448	0.00660198	0.537551	LOC109089090	NC_056607.1	22599504	22657404	-	7644	protein_coding	echinoderm microtubule-associated protein-like 6 && sp|Q6ZMW3|EMAL6_HUMAN Echinoderm microtubule-associated protein-like 6 OS=Homo sapiens OX=9606 GN=EML6 PE=2 SV=2 && PF03451:HELP motif|PF00400:WD domain, G-beta repeat	-
109104880	0	2.5213	1.00785	12.5814	0	0	0.802819	3.34276	2.908	7.42395	79.7478	39.0745	4.21023	3.67284	2.41619	20.0543	-3.13078	0.00662708	0.538351	rbfox1l	NC_056612.1	18238736	18255099	-	4575	protein_coding	RNA binding fox-1 homolog 1%2C like && sp|Q7ZT82|RFX1L_DANRE RNA binding protein fox-1 homolog 1-like OS=Danio rerio OX=7955 GN=rbfox1l PE=1 SV=1 && PF00076:RNA recognition motif. (a.k.a. RRM, RBD, or RNP domain)|PF12414:Calcitonin gene-related peptide regulator C terminal	-
109098951	27.7932	10.0852	16.1256	12.5814	11.1097	31.2567	20.0705	25.0707	28.1107	45.6043	48.5421	82.1566	37.892	22.037	18.4318	41.3448	-1.15765	0.00676313	0.542828	LOC109098951	NC_056582.1	14160843	14165181	+	3370	protein_coding	leiomodin-1-like && sp|Q8BVA4|LMOD1_MOUSE Leiomodin-1 OS=Mus musculus OX=10090 GN=Lmod1 PE=1 SV=1 && -	-
109052829	61.1451	15.1278	87.6827	20.969	28.8853	111.135	101.958	50.1414	153.155	153.782	156.895	136.26	121.044	225.88	60.9861	142.451	-1.21837	0.00678038	0.542828	LOC109052829	NC_056590.1	10564359	10575457	+	3921	protein_coding	pre-B-cell leukemia transcription factor-interacting protein 1-like%2C transcript variant X1 && - && -	-
109068821	0	57.9899	14.1099	54.5193	4.44389	12.1554	4.81691	4.17845	0	4.24226	1.73365	1.00191	4.21023	9.1821	21.1479	3.50694	2.58112	0.0068668	0.546492	zp3c	NC_056572.1	30441364	30446821	-	672	protein_coding	zona pellucida glycoprotein 3c && - && -	-
109059061	10.0056	12.6065	0	16.7752	1.4813	0	4.01409	83.569	0.969334	0	0	1312.5	0	153.341	6.41181	221.483	-5.11742	0.00695021	0.546643	LOC109059061	NC_056572.1	35269382	35298059	-	5264	protein_coding	complement C3-like%2C transcript variant X2 && sp|P98093|CO3_ONCMY Complement C3 (Fragment) OS=Oncorhynchus mykiss OX=8022 GN=c3 PE=1 SV=1 && PF01835:MG2 domain|PF00207:Alpha-2-macroglobulin family|PF01759:UNC-6/NTR/C345C module|PF07678:A-macroglobulin TED domain|PF07677:A-macroglobulin receptor binding domain|PF17790:Macroglobulin domain MG1|PF01821:Anaphylotoxin-like domain|PF17791:Macroglobuli…	-
109100977	45.5809	46.644	62.4865	19.571	17.7756	68.5912	48.9719	81.8977	138.615	117.723	42.4744	169.323	99.9929	33.9738	44.2316	97.7141	-1.14036	0.00700249	0.546643	LOC109100977	NC_056584.1	8966885	8970177	+	2878	protein_coding	zinc finger protein 503-like && sp|Q6UFS5|ZN503_DANRE Zinc finger protein 503 OS=Danio rerio OX=7955 GN=znf503 PE=1 SV=1 && PF12402:NocA-like zinc-finger protein 1	-
109047147	1163.98	4382.02	906.055	6011.11	668.806	1486.43	1469.16	405.31	1109.89	953.447	1236.96	1395.66	799.943	1148.68	2298.22	1007.13	1.18999	0.00701316	0.546643	LOC109047147	NC_056618.1	16045783	16048973	+	1163	protein_coding	nicotinamide riboside kinase 2-like%2C transcript variant X3 && sp|Q9NPI5|NRK2_HUMAN Nicotinamide riboside kinase 2 OS=Homo sapiens OX=9606 GN=NMRK2 PE=1 SV=1 && PF13238:AAA domain	-
109095179	25.5698	238.263	23.1805	153.773	37.7731	25.179	15.2536	0	39.7427	18.0296	16.4697	16.0306	16.8409	25.7099	74.1416	18.9748	1.9634	0.00711923	0.546643	LOC109095179	NC_056573.1	26807111	26810381	+	946	protein_coding	DNA-directed RNA polymerases I%2C II%2C and III subunit RPABC1-like%2C transcript variant X3 && sp|Q5R587|RPAB1_PONAB DNA-directed RNA polymerases I, II, and III subunit RPABC1 OS=Pongo abelii OX=9601 GN=POLR2E PE=2 SV=1 && PF01191:RNA polymerase Rpb5, C-terminal domain|PF03871:RNA polymerase Rpb5, N-terminal domain	-
109058152	52.2513	32.7769	37.2904	30.7545	19.2569	52.0946	41.7466	35.9347	41.6814	75.3001	65.0118	228.436	44.2074	114.776	38.0244	86.4782	-1.18465	0.0071224	0.546643	LOC109058152	NC_056618.1	27071384	27079911	+	2204	protein_coding	lysophosphatidic acid receptor 3-like && sp|Q9UBY5|LPAR3_HUMAN Lysophosphatidic acid receptor 3 OS=Homo sapiens OX=9606 GN=LPAR3 PE=1 SV=1 && PF00001:7 transmembrane receptor (rhodopsin family)	-
109053750	6.67038	0	6.04709	2.79586	8.14714	5.20946	5.61973	14.2067	8.724	8.48451	19.937	53.1012	15.7883	5.50926	4.92709	17.9644	-1.83778	0.00717476	0.546643	LOC109053750	NC_056616.1	21593067	21608897	+	1952	protein_coding	protein stum homolog%2C transcript variant X1 && sp|Q5TYP8|STUM_DANRE Protein stum homolog OS=Danio rerio OX=7955 GN=si:dkeyp-59a8.4 PE=3 SV=1 && PF15795:Ectodermal ciliogenesis protein	-
109089460	30.0167	57.9899	160.248	81.0801	42.9576	185.804	87.5072	23.3993	77.5467	27.5747	23.4043	46.0879	34.7344	49.5834	92.229	40.3329	1.19541	0.00719776	0.546643	LOC109089460	NC_056599.1	8328000	8349354	+	8576	protein_coding	interferon-induced very large GTPase 1-like%2C transcript variant X1 && sp|Q7Z2Y8|GVIN1_HUMAN Interferon-induced very large GTPase 1 OS=Homo sapiens OX=9606 GN=GVINP1 PE=2 SV=2 && -	-
109047131	12.229	28.9949	10.0785	22.3669	4.44389	1.73649	1.60564	0	0	2.12113	1.73365	0	6.31534	1.83642	11.6365	1.71522	2.76879	0.00720504	0.546643	nog5	NC_056574.1	11287716	11288739	+	1023	protein_coding	noggin 5 && sp|Q9W740|NOGG2_DANRE Noggin-2 OS=Danio rerio OX=7955 GN=nog2 PE=2 SV=1 && PF05806:Noggin	-
109051029	93.3853	980.785	358.794	478.093	21.4788	96.375	219.169	127.861	103.719	68.9367	110.087	205.392	38.9446	109.267	321.154	109.172	1.55518	0.00721136	0.546643	LOC109051029	NC_056598.1	24518286	24521757	+	1996	protein_coding	tripartite motif-containing protein 16-like && sp|Q14258|TRI25_HUMAN E3 ubiquitin/ISG15 ligase TRIM25 OS=Homo sapiens OX=9606 GN=TRIM25 PE=1 SV=2 && PF00643:B-box zinc finger|PF00622:SPRY domain|PF15227:zinc finger of C3HC4-type, RING|PF13765:SPRY-associated domain	-
109049461	6.67038	0	11.0863	20.969	0.740649	4.34121	1.60564	0	0	1.06056	0	0	2.10511	0	6.4876	0.45224	3.9588	0.00724596	0.546643	LOC109049461	NC_056595.1	21920083	21925740	-	976	protein_coding	p21-activated protein kinase-interacting protein 1-like && sp|Q6TNS2|PK1IP_DANRE p21-activated protein kinase-interacting protein 1-like OS=Danio rerio OX=7955 GN=pak1ip1 PE=2 SV=1 && PF00400:WD domain, G-beta repeat	-
122137254	0	0	6.04709	0	11.1097	0	0.802819	8.3569	27.1413	3.18169	13.8692	16.0306	39.9972	15.6096	2.56566	17.7409	-2.73473	0.00728262	0.546643	LOC122137254	NC_056600.1	36923908	36935144	-	4207	protein_coding	zinc finger protein 664-like && - && -	zf-C2H2
109052439	354.642	484.089	91.7141	251.628	219.232	521.814	500.959	38.4418	37.804	40.3014	110.953	20.0382	377.868	217.616	346.297	120.432	1.52433	0.00728733	0.546643	hsd3b1	NC_056605.1	19306182	19309268	-	2566	protein_coding	hydroxy-delta-5-steroid dehydrogenase%2C 3 beta- and steroid delta-isomerase 1 && sp|P14060|3BHS1_HUMAN 3 beta-hydroxysteroid dehydrogenase/Delta 5-->4-isomerase type 1 OS=Homo sapiens OX=9606 GN=HSD3B1 PE=1 SV=2 && PF01073:3-beta hydroxysteroid dehydrogenase/isomerase family	-
109048193	26.6815	151.278	62.4865	174.742	45.1796	77.2736	62.6198	15.0424	51.3747	47.7254	29.472	29.0554	56.8381	35.8102	85.7515	37.9026	1.17511	0.00740165	0.550643	LOC109048193	NC_056607.1	20888707	20897454	-	3088	protein_coding	interleukin-6 receptor subunit beta-like%2C transcript variant X1 && - && PF00041:Fibronectin type III domain	-
109096708	0	12.6065	0	0	0	5.20946	0	0	11.632	1.06056	68.4791	3.00573	188.408	1.83642	2.54514	39.2031	-3.96245	0.00742609	0.551188	LOC109096708	NW_024879240.1	144575	155258	+	9531	protein_coding	GTPase IMAP family member 8-like && sp|Q99JY3|GIMA4_MOUSE GTPase IMAP family member 4 OS=Mus musculus OX=10090 GN=Gimap4 PE=1 SV=2 && -	-
109079375	0	18.9097	5.03924	0	22.2195	4.34121	4.81691	10.864	48.4667	63.6339	56.3436	12.0229	53.6804	6.42747	7.90379	35.9198	-2.17239	0.00745158	0.551918	LOC109079375	NC_056621.1	21316203	21365783	+	2966	protein_coding	copine-8-like && sp|Q86YQ8|CPNE8_HUMAN Copine-8 OS=Homo sapiens OX=9606 GN=CPNE8 PE=1 SV=2 && PF00168:C2 domain|PF07002:Copine	-
109045715	7.78211	2.5213	2.0157	23.7648	10.3691	0	16.8592	95.2687	23.264	48.786	62.4113	35.0669	1.05256	17.446	9.0446	40.4708	-2.16986	0.00749338	0.553207	LOC109045715	NC_056601.1	21140507	21421588	-	5756	protein_coding	rabphilin 3A like (without C2 domains)%2C transcript variant X4 && sp|P47708|RP3A_MOUSE Rabphilin-3A OS=Mus musculus OX=10090 GN=Rph3a PE=1 SV=2 && PF02318:FYVE-type zinc finger|PF00168:C2 domain	-
109061874	0	0	0	0	0	0	0	0	0	0	33.8061	54.1032	0	1.83642	0	12.8208	-6.11923	0.00756289	0.553207	LOC109061874	NC_056573.1	6135704	6146928	+	2436	protein_coding	Y+L amino acid transporter 2-like && sp|Q59I64|YLAT2_DANRE Y+L amino acid transporter 2 OS=Danio rerio OX=7955 GN=slc7a6 PE=2 SV=1 && PF13520:Amino acid permease	-
109103807	78.9328	55.4686	63.4944	18.1731	50.3641	49.4898	34.5212	103.626	66.884	34.9986	65.0118	403.77	103.151	89.0664	50.0634	123.787	-1.30475	0.00757651	0.553207	LOC109103807	NC_056611.1	9368339	9376291	-	2359	protein_coding	glucose-6-phosphate exchanger SLC37A4-like%2C transcript variant X1 && sp|O43826|G6PT1_HUMAN Glucose-6-phosphate exchanger SLC37A4 OS=Homo sapiens OX=9606 GN=SLC37A4 PE=1 SV=1 && PF07690:Major Facilitator Superfamily	-
109077494	4.44692	2.5213	4.03139	26.5607	0.740649	5.20946	2.40846	0	0	0	1.73365	190.363	0	0	6.55984	27.4424	3.58677	0.00757882	0.553207	prrg4	NC_056589.1	5285028	5289865	-	1668	protein_coding	proline rich Gla (G-carboxyglutamic acid) 4 (transmembrane) && sp|Q9BZD6|TMG4_HUMAN Transmembrane gamma-carboxyglutamic acid protein 4 OS=Homo sapiens OX=9606 GN=PRRG4 PE=1 SV=1 && PF00594:Vitamin K-dependent carboxylation/gamma-carboxyglutamic (GLA) domain	-
109090199	0	0	2.0157	0	1.4813	0	0	5.01414	5.816	8.48451	13.8692	0	29.4716	0	0.49957	8.95078	-4.04211	0.00763379	0.554987	lrp1ba	NC_056593.1	7199346	7423199	-	14503	protein_coding	low density lipoprotein receptor-related protein 1Ba && sp|Q9NZR2|LRP1B_HUMAN Low-density lipoprotein receptor-related protein 1B OS=Homo sapiens OX=9606 GN=LRP1B PE=1 SV=2 && PF14670:Coagulation Factor Xa inhibitory site|PF00057:Low-density lipoprotein receptor domain class A|PF00058:Low-density lipoprotein receptor repeat class B	-
109056318	2.22346	0	3.02354	0	0	1.73649	11.2395	61.0054	3.87734	8.48451	13.8692	31.0592	6.31534	1.83642	2.60328	18.0639	-2.7582	0.00766483	0.556031	LOC109056318	NC_056599.1	44787679	44790454	-	2230	protein_coding	uncharacterized LOC109056318%2C transcript variant X1 && - && PF07686:Immunoglobulin V-set domain	-
109065473	7.78211	0	0	0	2.96259	19.9696	6.42255	11.6997	57.1907	11.6662	19.937	21.0401	59.9957	10.1003	5.30526	27.3757	-2.34196	0.00773733	0.558991	LOC109065473	NC_056572.1	25668392	25670107	-	795	protein_coding	lectin-like && - && PF00059:Lectin C-type domain	-
109086098	0	139.932	0	15.3773	2.96259	6.0777	1.60564	0	0	0	0	7.01337	0	0	23.7079	1.00191	4.5736	0.00790661	0.565011	LOC109086098	NC_056597.1	18339231	18350339	-	2258	protein_coding	sodium/potassium-transporting ATPase subunit beta-233-like && sp|Q9I9C3|AT233_ANGAN Sodium/potassium-transporting ATPase subunit beta-233 OS=Anguilla anguilla OX=7936 GN=atnb233 PE=1 SV=1 && PF00287:Sodium / potassium ATPase beta chain	-
109083396	0	6.30325	1.00785	0	0	0	0.802819	0	0	5.30282	95.3506	7.01337	3.15767	10.1003	1.15913	17.275	-3.94885	0.00795683	0.565011	LOC109083396	NC_056594.1	23238409	23246198	+	4433	protein_coding	uncharacterized LOC109083396%2C transcript variant X2 && - && PF14818:Domain of unknown function (DUF4482)	-
109094542	0	0	6.04709	0	1.4813	5.20946	3.21127	10.0283	2.908	8.48451	13.8692	21.0401	26.3139	3.67284	2.27844	12.331	-2.38569	0.00796469	0.565011	LOC109094542	NC_056604.1	13908244	13915102	-	2733	protein_coding	leiomodin-1-like && sp|Q8BVA4|LMOD1_MOUSE Leiomodin-1 OS=Mus musculus OX=10090 GN=Lmod1 PE=1 SV=1 && PF03250:Tropomodulin	-
122142279	67.8155	173.97	71.5572	216.679	79.2494	26.0473	57.8029	15.8781	44.5894	53.0282	35.5398	52.0993	55.7855	49.5834	99.0173	43.7862	1.1737	0.00796853	0.565011	abhd10b	NC_056620.1	14269740	14273829	-	1315	protein_coding	abhydrolase domain containing 10%2C depalmitoylase b && sp|Q5E9H9|ABHDA_BOVIN Palmitoyl-protein thioesterase ABHD10, mitochondrial OS=Bos taurus OX=9913 GN=ABHD10 PE=2 SV=1 && PF12697:Alpha/beta hydrolase family	-
122148021	26.6815	10.0852	21.1648	39.1421	11.8504	24.3108	20.8733	53.4842	31.988	22.2718	55.4767	146.279	47.365	20.2006	22.0154	53.8665	-1.29751	0.00802901	0.565011	LOC122148021	NC_056587.1	14979521	14990869	-	1277	protein_coding	protein eva-1 homolog B-like && sp|Q8K2Y3|EVA1B_MOUSE Protein eva-1 homolog B OS=Mus musculus OX=10090 GN=Eva1b PE=1 SV=1 && PF14851:FAM176 family	-
109051110	0	0	0	0	0	0	0	10.864	0	0	1.73365	52.0993	0	0.91821	0	9.3736	-5.66704	0.00818673	0.571731	LOC109051110	NC_056621.1	15574767	15604904	-	1938	protein_coding	calcium and integrin-binding family member 2-like%2C transcript variant X2 && sp|Q9Z309|CIB2_MOUSE Calcium and integrin-binding family member 2 OS=Mus musculus OX=10090 GN=Cib2 PE=1 SV=1 && PF13499:EF-hand domain pair	-
122138862	3.33519	0	0	0	2.22195	0	0.802819	11.6997	0	0	0	103.197	0	37.6466	0.908565	21.7919	-4.56097	0.00820362	0.571731	LOC122138862	NC_056607.1	5862345	5878713	-	3194	protein_coding	inter-alpha-trypsin inhibitor heavy chain H3-like && sp|Q61704|ITIH3_MOUSE Inter-alpha-trypsin inhibitor heavy chain H3 OS=Mus musculus OX=10090 GN=Itih3 PE=1 SV=3 && PF06668:Inter-alpha-trypsin inhibitor heavy chain C-terminus	-
109070303	86.7149	32.7769	215.679	37.7442	119.985	85.0878	195.085	121.175	342.175	283.171	123.956	677.291	112.624	214.861	110.439	267.893	-1.27528	0.00828306	0.572603	pkp3a	NC_056621.1	17477051	17494621	+	3951	protein_coding	plakophilin 3a && sp|Q08DQ0|PKP3_BOVIN Plakophilin-3 OS=Bos taurus OX=9913 GN=PKP3 PE=2 SV=1 && PF00514:Armadillo/beta-catenin-like repeat	-
109100566	53.363	206.746	173.35	65.7028	19.2569	72.9324	69.0424	13.371	24.2333	64.6944	44.208	37.0707	45.2599	44.9923	94.342	39.1185	1.26937	0.00836789	0.576208	LOC109100566	NC_056613.1	11837653	11842441	+	2406	protein_coding	potassium channel subfamily K member 18-like && sp|Q6VV64|KCNKI_MOUSE Potassium channel subfamily K member 18 OS=Mus musculus OX=10090 GN=Kcnk18 PE=1 SV=1 && PF07885:Ion channel	-
109108490	17.7877	27.7343	6.04709	0	8.88778	35.598	22.4789	3.34276	9.69334	242.869	149.961	157.3	7.3679	12.8549	16.9334	83.3412	-2.29582	0.00847861	0.578185	LOC109108490	NC_056613.1	12218825	12223384	+	1671	protein_coding	malate dehydrogenase%2C cytoplasmic-like%2C transcript variant X1 && sp|Q5ZME2|MDHC_CHICK Malate dehydrogenase, cytoplasmic OS=Gallus gallus OX=9031 GN=MDH1 PE=2 SV=1 && PF00056:lactate/malate dehydrogenase, NAD binding domain|PF02866:lactate/malate dehydrogenase, alpha/beta C-terminal domain	-
122147739	0	41.6014	89.6984	58.7131	0.740649	0	45.7607	7.52121	0	1.06056	10.4019	6.01146	3.15767	2.75463	33.7878	4.41535	2.92783	0.00850726	0.578185	LOC122147739	NC_056573.1	9058825	9062501	-	1658	protein_coding	uncharacterized LOC122147739 && - && PF00129:Class I Histocompatibility antigen, domains alpha 1 and 2	-
122140753	12.229	8.82455	14.1099	0	40.7357	15.6284	13.6479	0	8.724	1.06056	1.73365	0	5.26278	0.91821	15.0251	2.52846	2.58939	0.0085228	0.578185	LOC122140753	NC_056615.1	4582213	4594863	-	1404	protein_coding	collagen triple helix repeat-containing protein 1-like && sp|Q9D1D6|CTHR1_MOUSE Collagen triple helix repeat-containing protein 1 OS=Mus musculus OX=10090 GN=Cthrc1 PE=2 SV=2 && -	-
109094865	25.5698	5.0426	40.3139	0	56.2893	71.1959	43.3522	90.2546	119.228	104.996	141.292	216.413	81.0469	20.2006	34.5377	110.49	-1.669	0.008627	0.579042	LOC109094865	NC_056605.1	28531907	28760588	-	8345	protein_coding	tensin-1-like%2C transcript variant X1 && sp|Q9HBL0|TENS1_HUMAN Tensin-1 OS=Homo sapiens OX=9606 GN=TNS1 PE=1 SV=2 && PF10409:C2 domain of PTEN tumour-suppressor protein|PF08416:Phosphotyrosine-binding domain|PF00017:SH2 domain	-
109068760	0	1.26065	2.0157	0	0.740649	0	4.01409	19.2209	0	0	0	284.543	0	27.5463	1.1473	47.33	-5.3487	0.00864629	0.579042	LOC109068760	NC_056604.1	7797453	7803832	-	2156	protein_coding	plasma protease C1 inhibitor-like && sp|P05155|IC1_HUMAN Plasma protease C1 inhibitor OS=Homo sapiens OX=9606 GN=SERPING1 PE=1 SV=2 && PF07686:Immunoglobulin V-set domain|PF00079:Serpin (serine protease inhibitor)	-
109108242	4.44692	26.4736	39.3061	11.1835	33.3292	61.6452	42.5494	117.832	65.9147	74.2395	67.6123	109.208	49.4702	34.892	31.2763	74.167	-1.2359	0.00870339	0.579042	src	NC_056619.1	22992717	23046247	+	3652	protein_coding	v-src avian sarcoma (Schmidt-Ruppin A-2) viral oncogene homolog%2C transcript variant X1 && sp|Q1JPZ3|SRC_DANRE Proto-oncogene tyrosine-protein kinase Src OS=Danio rerio OX=7955 GN=src PE=1 SV=2 && PF00018:SH3 domain|PF00017:SH2 domain|PF07714:Protein tyrosine kinase	-
109058446	3.33519	13.8671	0	0	2.96259	0	11.2395	62.6768	3.87734	0	0.866824	628.198	0	70.7022	4.48634	109.474	-4.60913	0.00871325	0.579042	apoa2	NC_056612.1	14491697	14493478	+	840	protein_coding	apolipoprotein A-II && - && -	-
109109930	71.1507	25.213	100.785	75.4883	77.7681	73.8006	81.0847	121.175	95.964	142.116	119.622	476.909	67.3636	87.23	72.1843	158.626	-1.13374	0.00875085	0.579042	LOC109109930	NC_056607.1	16174473	16235010	+	6624	protein_coding	pleckstrin homology domain-containing family A member 6-like && sp|Q7TQG1|PKHA6_MOUSE Pleckstrin homology domain-containing family A member 6 OS=Mus musculus OX=10090 GN=Plekha6 PE=1 SV=1 && PF00169:PH domain	-
122138642	0	61.7718	13.102	204.098	0	0	0	0	0	0	0	0	0	0	39.8531	0	7.82578	0.00881504	0.579042	LOC122138642	NC_056606.1	2155199	2158836	-	1595	protein_coding	uncharacterized LOC122138642 && - && -	-
109066456	0	0	2.0157	0	0	0	0	0	1.93867	7.42395	1.73365	42.0802	0	3.67284	0.287956	8.12133	-4.63434	0.00884435	0.579042	LOC109066456	NC_056576.1	4797244	4819790	+	3096	protein_coding	dehydrogenase/reductase SDR family member 11 && sp|Q71R50|DHR11_CHICK Dehydrogenase/reductase SDR family member 11 OS=Gallus gallus OX=9031 GN=DHRS11 PE=2 SV=1 && PF00106:short chain dehydrogenase	-
109064073	140.078	121.022	168.311	92.2635	140.723	309.094	331.564	300.013	221.977	126.207	572.104	2542.85	95.7827	118.449	186.151	568.197	-1.60902	0.00894321	0.579649	pdk2b	NC_056615.1	24380467	24386041	+	2146	protein_coding	pyruvate dehydrogenase kinase 2b && sp|Q9JK42|PDK2_MOUSE [Pyruvate dehydrogenase (acetyl-transferring)] kinase isozyme 2, mitochondrial OS=Mus musculus OX=10090 GN=Pdk2 PE=1 SV=2 && PF10436:Mitochondrial branched-chain alpha-ketoacid dehydrogenase kinase|PF02518:Histidine kinase-, DNA gyrase B-, and HSP90-like ATPase	-
109048462	0	8.82455	50.3924	34.9483	35.5511	44.2804	24.8874	61.8411	74.6387	168.63	47.6753	116.222	71.5739	33.9738	28.412	82.0791	-1.52578	0.0089704	0.579649	LOC109048462	NC_056601.1	195721	244274	+	2708	protein_coding	metal transporter CNNM4 && sp|Q6P4Q7|CNNM4_HUMAN Metal transporter CNNM4 OS=Homo sapiens OX=9606 GN=CNNM4 PE=1 SV=3 && PF01595:Cyclin M transmembrane N-terminal domain	-
109102319	0	0	0	0	1.4813	0	0	8.3569	0	3.18169	13.0024	45.086	0	0	0.211614	9.9467	-4.92849	0.00899101	0.579649	LOC109102319	NC_056573.1	4013214	4041543	+	2658	protein_coding	protein Wnt-9a-like && sp|O42280|WNT9A_CHICK Protein Wnt-9a OS=Gallus gallus OX=9031 GN=WNT9A PE=2 SV=1 && PF00110:wnt family	-
109088827	0	0	0	0	1.4813	0	4.81691	18.3852	0	0	9.53506	124.237	1.05256	0	0.899744	21.8871	-4.53995	0.00903361	0.579649	sh2d7	NC_056603.1	16954956	16960064	+	2245	protein_coding	SH2 domain containing 7 && sp|A6NKC9|SH2D7_HUMAN SH2 domain-containing protein 7 OS=Homo sapiens OX=9606 GN=SH2D7 PE=4 SV=2 && PF00017:SH2 domain	-
109085877	0	0	0	0	0	0	0	0	15.5093	4.24226	4.33412	8.01528	5.26278	0	0	5.33768	-4.85334	0.00913457	1	LOC109085877	NC_056578.1	40831738	40924738	+	6492	protein_coding	low-density lipoprotein receptor-related protein 4-like%2C transcript variant X1 && sp|O75096|LRP4_HUMAN Low-density lipoprotein receptor-related protein 4 OS=Homo sapiens OX=9606 GN=LRP4 PE=1 SV=4 && PF14670:Coagulation Factor Xa inhibitory site|PF00057:Low-density lipoprotein receptor domain class A|PF07645:Calcium-binding EGF domain|PF00058:Low-density lipoprotein receptor repeat class B	-
109058645	367.983	347.939	66.5179	89.4676	61.4738	79.0101	77.0706	44.2916	93.056	48.786	91.8834	51.0974	62.1008	80.8025	155.637	67.4311	1.20403	0.00913586	0.58035	LOC109058645	NC_056582.1	5072	8498	-	1035	protein_coding	39S ribosomal protein L4%2C mitochondrial-like && sp|Q503X2|RM04_DANRE 39S ribosomal protein L4, mitochondrial OS=Danio rerio OX=7955 GN=mrpl4 PE=2 SV=1 && PF00573:Ribosomal protein L4/L1 family	-
109067621	110.061	86.9848	127.997	229.261	94.803	106.794	115.606	117.832	42.6507	133.631	247.912	1413.7	324.187	134.977	124.501	344.984	-1.4712	0.00922548	0.581477	zfp36l2	NC_056608.1	14267249	14270767	-	2648	protein_coding	zinc finger protein 36%2C C3H type-like 2 && sp|Q7ZXW9|TISDA_XENLA mRNA decay activator protein ZFP36L2-A OS=Xenopus laevis OX=8355 GN=zfp36l2-A PE=1 SV=1 && PF00642:Zinc finger C-x8-C-x5-C-x3-H type (and similar)|PF04553:Tis11B like protein, N terminus	-
109048968	190.106	284.907	102.8	264.209	102.95	120.686	121.226	15.0424	116.32	92.2691	106.619	76.1452	90.5199	89.0664	169.555	83.7118	1.01622	0.009255	0.581477	LOC109048968	NC_056616.1	14952090	14954464	-	1214	protein_coding	39S ribosomal protein L19%2C mitochondrial-like && sp|Q2HJI0|RM19_BOVIN 39S ribosomal protein L19, mitochondrial OS=Bos taurus OX=9913 GN=MRPL19 PE=1 SV=1 && PF01245:Ribosomal protein L19	-
109112152	34.4636	74.3783	61.4787	116.028	62.2145	76.4054	69.8452	86.0761	87.24	65.755	106.619	517.988	144.2	105.594	70.6877	159.068	-1.17157	0.00928548	0.581477	LOC109112152	NC_056590.1	1844194	1904375	-	6325	protein_coding	phosphatase and actin regulator 4A-like%2C transcript variant X1 && sp|F1QIC4|PHR4A_DANRE Phosphatase and actin regulator 4A OS=Danio rerio OX=7955 GN=phactr4a PE=3 SV=2 && PF02755:RPEL repeat	-
122134051	11.1173	92.0274	71.5572	447.338	1.4813	59.9088	29.7043	20.0566	23.264	9.54508	41.6076	35.0669	3.15767	38.5648	101.876	24.4661	2.05317	0.00929593	0.581477	LOC122134051	NC_056601.1	3237502	3238744	+	1121	protein_coding	polyubiquitin-like && sp|P42739|UBIQP_ACEPE Polyubiquitin (Fragment) OS=Acetabularia peniculus OX=35862 PE=3 SV=2 && PF00240:Ubiquitin family	-
109097827	28.905	10.0852	73.5729	25.1628	55.5487	11.2872	20.8733	15.8781	20.356	0	9.53506	0	5.26278	4.59105	32.205	7.94615	2.01399	0.00937174	0.581477	LOC109097827	NW_024879242.1	464421	530979	+	4003	protein_coding	NACHT%2C LRR and PYD domains-containing protein 12-like && sp|Q9Y239|NOD1_HUMAN Nucleotide-binding oligomerization domain-containing protein 1 OS=Homo sapiens OX=9606 GN=NOD1 PE=1 SV=1 && PF13765:SPRY-associated domain|PF17776:NLRC4 helical domain HD2|PF05729:NACHT domain|PF14484:Fish-specific NACHT associated domain|PF00622:SPRY domain|PF17779:NOD2 winged helix domain	-
109046211	0	12.6065	2.0157	0	6.66584	10.4189	4.81691	0.83569	0	0	0	0	0	0.91821	5.21769	0.250557	4.07311	0.00947481	1	LOC109046211	NC_056592.1	6072248	6080448	-	1432	protein_coding	dnaJ homolog subfamily C member 21-like && sp|Q6PGY5|DJC21_DANRE DnaJ homolog subfamily C member 21 OS=Danio rerio OX=7955 GN=dnajc21 PE=2 SV=1 && PF12171:Zinc-finger double-stranded RNA-binding	-
109095301	24.4581	44.1227	45.3531	20.969	12.591	70.3277	36.1268	10.864	2.908	18.0296	21.6706	298.569	10.5256	15.6096	36.2783	54.0252	1.29414	0.00951631	0.581477	LOC109095301	NC_056579.1	11718011	11753334	+	5597	protein_coding	semaphorin-3F-like%2C transcript variant X2 && sp|O88632|SEM3F_MOUSE Semaphorin-3F OS=Mus musculus OX=10090 GN=Sema3f PE=2 SV=2 && PF01403:Sema domain	-
109109461	0	0	5.03924	0	9.62843	10.4189	11.2395	9.19259	13.5707	13.7873	21.6706	69.1318	37.892	8.26389	5.18944	24.787	-2.21516	0.00954956	0.581477	LOC109109461	NC_056614.1	27255760	27333679	-	9371	protein_coding	rho guanine nucleotide exchange factor 17 && sp|Q96PE2|ARHGH_HUMAN Rho guanine nucleotide exchange factor 17 OS=Homo sapiens OX=9606 GN=ARHGEF17 PE=1 SV=1 && PF00621:RhoGEF domain	-
109106399	32.2402	71.857	22.1726	27.9586	23.7008	146.733	11.2395	18.3852	53.3134	3.18169	1114.74	885.689	23.1562	41.3195	47.986	305.683	-2.67127	0.00956593	0.581477	gapdh	NC_056612.1	11634428	11639672	-	1400	protein_coding	glyceraldehyde-3-phosphate dehydrogenase && sp|Q5XJ10|G3P_DANRE Glyceraldehyde-3-phosphate dehydrogenase OS=Danio rerio OX=7955 GN=gapdh PE=2 SV=2 && PF02800:Glyceraldehyde 3-phosphate dehydrogenase, C-terminal domain|PF00044:Glyceraldehyde 3-phosphate dehydrogenase, NAD binding domain	-
109070322	224.569	6.30325	80.6278	43.3359	196.272	171.912	139.69	102.79	221.977	293.776	475.02	227.434	226.3	725.386	123.244	324.669	-1.39533	0.00960617	0.58172	LOC109070322	NC_056602.1	20920379	20924186	+	2104	protein_coding	G-protein coupled receptor 84-like && sp|Q9NQS5|GPR84_HUMAN G-protein coupled receptor 84 OS=Homo sapiens OX=9606 GN=GPR84 PE=2 SV=1 && PF00001:7 transmembrane receptor (rhodopsin family)	-
109101929	0	0	0	12.5814	60.7332	0	40.1409	0	0	0	2.60047	0	0	0	16.2079	0.371496	5.29489	0.00967889	0.58172	elmod1	NC_056592.1	11286537	11294027	-	1509	protein_coding	ELMO/CED-12 domain containing 1%2C transcript variant X1 && sp|Q8N336|ELMD1_HUMAN ELMO domain-containing protein 1 OS=Homo sapiens OX=9606 GN=ELMOD1 PE=2 SV=3 && PF04727:ELMO/CED-12 family	-
109112149	0	0	0	0	0	0	1.60564	0	0.969334	5.30282	6.93459	12.0229	2.10511	10.1003	0.229377	5.34787	-4.03271	0.00968544	0.58172	LOC109112149	NC_056615.1	7096136	7139132	-	1352	protein_coding	dysbindin-like%2C transcript variant X1 && sp|Q5ZKM0|DTBP1_CHICK Dysbindin OS=Gallus gallus OX=9031 GN=DTNBP1 PE=2 SV=1 && PF04440:Dysbindin (Dystrobrevin binding protein 1)	-
109084538	27.7932	311.38	23.1805	160.762	63.6958	54.6993	9.63382	0.83569	22.2947	44.5437	6.93459	57.1089	5.26278	28.4645	93.0207	23.635	1.97626	0.00977627	0.585182	LOC109084538	NC_056599.1	25950111	25952769	+	2289	protein_coding	heat shock 70 kDa protein && sp|Q91233|HSP70_ONCTS Heat shock 70 kDa protein OS=Oncorhynchus tshawytscha OX=74940 GN=hsp70 PE=2 SV=1 && PF00012:Hsp70 protein	-
109069878	0	0	1.00785	0	0	0	0	10.0283	4.84667	0	2.60047	4.00764	2.10511	3.67284	0.143978	3.89443	-3.993	0.00984362	1	LOC109069878	NC_056590.1	3763155	3780594	+	1967	protein_coding	CMP-N-acetylneuraminate-beta-galactosamide-alpha-2%2C3-sialyltransferase 1-like && sp|Q11200|SIA4A_CHICK CMP-N-acetylneuraminate-beta-galactosamide-alpha-2,3-sialyltransferase 1 OS=Gallus gallus OX=9031 GN=ST3GAL1 PE=2 SV=1 && PF00777:Glycosyltransferase family 29 (sialyltransferase)	-
109094224	3879.94	1103.07	1012.89	7849.39	993.951	1713.04	1002.72	256.557	945.1	2057.49	746.336	622.186	1235.7	1306.61	2507.86	1024.28	1.29173	0.00987646	0.585276	LOC109094224	NC_056602.1	1463228	1466470	+	607	protein_coding	galectin-2-like && sp|P08520|LEG_ELEEL Beta-galactoside-binding lectin OS=Electrophorus electricus OX=8005 PE=1 SV=1 && PF00337:Galactoside-binding lectin	-
122140744	0	13.8671	0	58.7131	0	0	3.21127	0	0	0	106.619	0	0	0	10.8274	15.2313	5.52813	0.00990333	0.585276	LOC122140744	NC_056615.1	32013967	32019938	-	5972	protein_coding	uncharacterized LOC122140744 && sp|Q5AXT5|PIF1_EMENI ATP-dependent DNA helicase PIF1 OS=Emericella nidulans (strain FGSC A4 / ATCC 38163 / CBS 112.46 / NRRL 194 / M139) OX=227321 GN=pif1 PE=3 SV=2 && PF14214:Helitron helicase-like domain at N-terminus|PF05970:PIF1-like helicase	-
109065226	2.22346	0	0	0	0	4.34121	0.802819	0.83569	1.93867	4.24226	6.06777	69.1318	0	7.34568	1.0525	12.7946	-3.57161	0.00993558	0.585276	LOC109065226	NC_056575.1	32316529	32383688	-	4031	protein_coding	NACHT%2C LRR and PYD domains-containing protein 3-like && sp|Q86WI3|NLRC5_HUMAN Protein NLRC5 OS=Homo sapiens OX=9606 GN=NLRC5 PE=1 SV=3 && PF05729:NACHT domain|PF14484:Fish-specific NACHT associated domain|PF13516:Leucine Rich repeat|PF00622:SPRY domain|PF13765:SPRY-associated domain|PF17776:NLRC4 helical domain HD2|PF17779:NOD2 winged helix domain|PF02758:PAAD/DAPIN/Pyrin domain	-
109082968	0	1.26065	0	0	0	0	0	0	0	0	95.3506	15.0287	0	0	0.180093	15.7685	-6.00628	0.00995347	0.585276	tns1a	NC_056602.1	12276130	12397908	-	7391	protein_coding	tensin 1a%2C transcript variant X1 && sp|Q04205|TENS_CHICK Tensin OS=Gallus gallus OX=9031 GN=TNS PE=1 SV=2 && PF00017:SH2 domain|PF08416:Phosphotyrosine-binding domain|PF00130:Phorbol esters/diacylglycerol binding domain (C1 domain)|PF10409:C2 domain of PTEN tumour-suppressor protein	-
109107849	13.3408	17.6491	22.1726	65.7028	31.8479	70.3277	73.0565	64.3482	122.136	182.417	65.0118	178.34	138.937	11.9367	42.0139	109.018	-1.3728	0.00997901	0.585276	LOC109107849	NC_056597.1	23261422	23263339	+	838	protein_coding	gamma-glutamylaminecyclotransferase C-like && sp|Q66I06|GGACB_DANRE Gamma-glutamylaminecyclotransferase B OS=Danio rerio OX=7955 GN=ggact.2 PE=2 SV=1 && PF06094:Gamma-glutamyl cyclotransferase, AIG2-like	-
109064103	18.8994	44.1227	5.03924	44.7338	5.92519	15.6284	8.02819	0	2.908	0	14.736	4.00764	0	4.59105	20.3396	3.74896	2.41967	0.0100106	0.585276	si:dkey-183n20.15	NC_056616.1	14968944	14973240	-	1020	protein_coding	RING-HC_RNF170 domain-containing protein && sp|Q28DS3|RN170_XENTR E3 ubiquitin-protein ligase RNF170 OS=Xenopus tropicalis OX=8364 GN=rnf170 PE=2 SV=1 && PF13445:RING-type zinc-finger	-
122135696	40.0223	70.5964	111.871	13.9793	14.813	632.949	104.366	90.2546	13.5707	34.9986	13.0024	7.01337	79.9943	19.2824	141.228	36.8738	1.93829	0.0100226	0.585276	LOC122135696	NC_056596.1	16771072	16781648	+	1107	protein_coding	uncharacterized LOC122135696 && sp|P06310|KV230_HUMAN Immunoglobulin kappa variable 2-30 OS=Homo sapiens OX=9606 GN=IGKV2-30 PE=3 SV=2 && PF07686:Immunoglobulin V-set domain	-
109057441	4.44692	10.0852	0	26.5607	0	10.4189	0	0	0	0	0	0	0	0	7.35882	0	5.38303	0.0100363	0.585276	LOC109057441	NC_056604.1	880509	884875	+	1184	protein_coding	protein Largen-like && sp|Q569H4|LARGN_HUMAN Protein Largen OS=Homo sapiens OX=9606 GN=PRR16 PE=1 SV=1 && PF15252:Domain of unknown function (DUF4589)	-
122148926	0	0	0	0	0.740649	0	0.802819	0	3.87734	10.6056	64.145	0	0	0	0.220495	11.2326	-5.10529	0.0100609	0.585326	LOC122148926	NC_056573.1	19127907	19138387	+	2373	protein_coding	calsequestrin-1-like && sp|P07221|CASQ1_RABIT Calsequestrin-1 OS=Oryctolagus cuniculus OX=9986 GN=CASQ1 PE=1 SV=1 && PF01216:Calsequestrin	-
122139375	25.5698	28.9949	0	2.79586	8.14714	10.4189	43.3522	3.34276	0	0	6.06777	0	5.26278	0	17.0398	2.09619	3.01556	0.0100911	0.585374	LOC122139375	NC_056575.1	5152894	5171313	-	2820	protein_coding	scavenger receptor cysteine-rich type 1 protein M130-like && sp|P30205|WC11_BOVIN Antigen WC1.1 OS=Bos taurus OX=9913 PE=2 SV=1 && PF00530:Scavenger receptor cysteine-rich domain	-
109077042	64.4803	195.401	62.4865	100.651	39.2544	55.5675	59.4086	13.371	58.16	57.2705	55.4767	11.021	25.2614	28.4645	82.4642	35.575	1.20912	0.0101739	0.586962	LOC109077042	NC_056572.1	29524403	29529098	+	2144	protein_coding	quinone oxidoreductase-like protein 1%2C transcript variant X2 && sp|Q921W4|QORL1_MOUSE Quinone oxidoreductase-like protein 1 OS=Mus musculus OX=10090 GN=Cryzl1 PE=1 SV=1 && -	-
109100985	2.22346	6.30325	3.02354	9.78552	3.70324	3.47297	4.01409	19.2209	6.78534	31.8169	4.33412	112.214	1.05256	0	4.64658	25.0605	-2.44567	0.0102375	0.586962	LOC109100985	NC_056584.1	24037772	24043495	+	3394	protein_coding	dapper homolog 2-like && sp|Q673G8|DACT2_DANRE Dapper homolog 2 OS=Danio rerio OX=7955 GN=dact2 PE=1 SV=2 && PF15268:Dapper	-
109062199	255.698	18.9097	1.00785	29.3566	8.14714	3.47297	296.24	6.68552	2.908	47.7254	0	1.00191	0	22.9553	87.5475	11.6109	2.91724	0.0102469	0.586962	LOC109062199	NC_056599.1	45798360	45806932	+	1640	protein_coding	interferon-inducible GTPase 5-like && sp|Q6NXR0|IIGP5_HUMAN Interferon-inducible GTPase 5 OS=Homo sapiens OX=9606 GN=IRGC PE=1 SV=1 && PF05049:Interferon-inducible GTPase (IIGP)	-
109066968	27.7932	49.1653	59.463	16.7752	34.8105	22.5743	36.1268	15.8781	9.69334	7.42395	28.6052	7.01337	18.946	22.9553	35.2441	15.7879	1.15413	0.0102582	0.586962	LOC109066968	NC_056577.1	5751754	5756011	-	1469	protein_coding	tripartite motif-containing protein 29-like && sp|Q8R2Q0|TRI29_MOUSE Tripartite motif-containing protein 29 OS=Mus musculus OX=10090 GN=Trim29 PE=1 SV=1 && PF13445:RING-type zinc-finger|PF00643:B-box zinc finger	-
109101449	44.4692	85.7242	57.4473	40.54	6.66584	19.9696	10.4366	47.6343	61.068	149.54	69.3459	592.129	3.15767	59.6837	37.8933	140.365	-1.89358	0.0102763	0.586962	LOC109101449	NC_056601.1	7984483	7991853	+	1884	protein_coding	junctional adhesion molecule A-like%2C transcript variant X2 && sp|Q9XT56|JAM1_BOVIN Junctional adhesion molecule A OS=Bos taurus OX=9913 GN=F11R PE=2 SV=1 && PF13927:Immunoglobulin domain|PF07686:Immunoglobulin V-set domain	-
109089135	2.22346	0	1.00785	0	0	0	1.60564	7.52121	2.908	0	3.4673	34.0649	15.7883	0	0.690992	9.10712	-3.70408	0.0103874	0.589452	lrrn1	NC_056602.1	22811898	22823747	-	4674	protein_coding	leucine rich repeat neuronal 1 && sp|A0N0X6|LRRN1_BOVIN Leucine-rich repeat neuronal protein 1 OS=Bos taurus OX=9913 GN=LRRN1 PE=3 SV=1 && PF13855:Leucine rich repeat|PF07679:Immunoglobulin I-set domain	-
109053146	27.7932	390.801	97.7612	273.995	27.404	54.6993	113.197	119.504	44.5894	58.331	26.0047	16.0306	52.6278	28.4645	140.807	49.3645	1.5086	0.010495	0.592967	LOC109053146	NC_056577.1	1105019	1106758	+	913	protein_coding	tumor necrosis factor receptor superfamily member 17-like && - && PF09257:BCMA, TALL-1 binding	-
109060243	0	21.431	1.00785	4.1938	0	7.81419	4.01409	0	0	0	0	97.1853	0	0	5.49442	13.8836	4.549	0.0105755	0.594137	LOC109060243	NC_056601.1	32734828	32761315	-	5048	protein_coding	trichohyalin-like && sp|Q8BRV5|K1671_MOUSE Uncharacterized protein KIAA1671 OS=Mus musculus OX=10090 GN=Kiaa1671 PE=2 SV=1 && PF15327:Tankyrase binding protein C terminal domain	-
109098520	14.4525	78.1603	13.102	64.3049	28.1447	0.868243	6.42255	0	3.87734	6.36339	11.2687	6.01146	6.31534	13.7732	29.3507	6.80134	2.1021	0.010627	0.594137	LOC109098520	NC_056582.1	14470721	14473901	+	2270	protein_coding	blue-sensitive opsin-like && sp|P32310|OPSB_CARAU Blue-sensitive opsin OS=Carassius auratus OX=7957 PE=1 SV=1 && PF00001:7 transmembrane receptor (rhodopsin family)	-
109079973	0	11.3458	4.03139	65.7028	3.70324	13.8919	12.0423	0.83569	2.908	7.42395	1.73365	3.00573	0	3.67284	15.8168	2.79712	2.49564	0.0106389	0.594137	LOC109079973	NW_024879206.1	242208	244232	-	1813	protein_coding	ADP-ribosylation factor-like protein 6-interacting protein 4 && sp|Q502P0|AR6P4_DANRE ADP-ribosylation factor-like protein 6-interacting protein 4 OS=Danio rerio OX=7955 GN=arl6ip4 PE=2 SV=1 && PF10500:Nuclear RNA-splicing-associated protein	-
109060126	0	88.2455	8.06278	23.7648	7.40649	4.34121	25.6902	17.5495	158.971	31.8169	274.783	45.086	72.6264	36.7284	22.5016	91.0802	-2.02532	0.0106664	0.594137	LOC109060126	NC_056578.1	39564001	39583094	-	6891	protein_coding	synaptopodin-2%2C transcript variant X1 && sp|D4A702|SYNP2_RAT Synaptopodin-2 OS=Rattus norvegicus OX=10116 GN=Synpo2 PE=1 SV=2 && PF00595:PDZ domain	-
109055969	5.55865	18.9097	4.03139	0	2.96259	4.34121	8.02819	0	0	0	0	0	1.05256	2.75463	6.26168	0.543884	3.52118	0.0106972	0.594137	LOC109055969	NC_056602.1	9001687	9004949	+	1374	protein_coding	ciliogenesis associated TTC17 interacting protein && sp|Q08CH6|CATIP_DANRE Ciliogenesis-associated TTC17-interacting protein OS=Danio rerio OX=7955 GN=catip PE=1 SV=1 && -	-
122137977	55.5865	41.6014	151.177	79.6821	51.1048	8.68243	43.3522	89.4189	163.817	114.541	128.29	242.462	88.4148	123.958	61.5981	135.843	-1.14326	0.010703	0.594137	LOC122137977	NC_056603.1	22387657	22396275	+	1752	protein_coding	arylamine N-acetyltransferase%2C pineal gland isozyme NAT-10-like && sp|P13913|ARY1_CHICK Arylamine N-acetyltransferase, pineal gland isozyme NAT-10 OS=Gallus gallus OX=9031 PE=2 SV=1 && PF00797:N-acetyltransferase	-
109068626	0	5.0426	0	5.59173	5.92519	0	0	15.0424	0.969334	44.5437	47.6753	0	10.5256	21.1188	2.36565	19.9822	-3.09901	0.0107532	0.594708	LOC109068626	NC_056590.1	14471598	14481678	+	3610	protein_coding	thrombospondin-3b-like && sp|Q1L8P7|TSP3B_DANRE Thrombospondin-3b OS=Danio rerio OX=7955 GN=thbs3b PE=3 SV=1 && PF11598:Cartilage oligomeric matrix protein|PF05735:Thrombospondin C-terminal region|PF02412:Thrombospondin type 3 repeat	-
109098767	0	0	0	0	0	0	0	0	0	0	58.944	0	0	52.338	0	15.8974	-6.43003	0.0107705	0.594708	LOC109098767	NC_056587.1	19717729	19740250	+	4154	protein_coding	collagen alpha-1(XXVIII) chain-like && sp|Q2UY09|COSA1_HUMAN Collagen alpha-1(XXVIII) chain OS=Homo sapiens OX=9606 GN=COL28A1 PE=2 SV=2 && PF01391:Collagen triple helix repeat (20 copies)|PF00092:von Willebrand factor type A domain|PF00014:Kunitz/Bovine pancreatic trypsin inhibitor domain	-
109103891	25.5698	18.9097	14.1099	32.1524	8.14714	9.55067	7.22537	0.83569	1.93867	30.7564	16.4697	411.785	25.2614	58.7655	16.5236	77.9732	-2.2452	0.0108101	0.594708	LOC109103891	NC_056615.1	31256606	31283550	+	1123	protein_coding	glutathione S-transferase A && sp|P30568|GSTA_PLEPL Glutathione S-transferase A OS=Pleuronectes platessa OX=8262 PE=2 SV=1 && PF14497:Glutathione S-transferase, C-terminal domain|PF13417:Glutathione S-transferase, N-terminal domain	-
109064201	0	0	3.02354	0	1.4813	3.47297	0	7.52121	0	14.8479	0.866824	95.1815	0	0.91821	1.13969	17.0479	-3.86639	0.0108299	0.594735	lrp1bb	NC_056605.1	22851471	23098566	+	14432	protein_coding	low density lipoprotein receptor-related protein 1Bb && sp|Q9NZR2|LRP1B_HUMAN Low-density lipoprotein receptor-related protein 1B OS=Homo sapiens OX=9606 GN=LRP1B PE=1 SV=2 && PF00058:Low-density lipoprotein receptor repeat class B|PF00057:Low-density lipoprotein receptor domain class A|PF12662:Complement Clr-like EGF-like|PF14670:Coagulation Factor Xa inhibitory site|PF07645:Calcium-binding EGF …	-
109053943	26.6815	23.9523	39.3061	16.7752	21.4788	25.179	54.5917	29.2492	37.804	56.2099	89.2829	173.33	69.4687	22.9553	29.7092	68.3286	-1.19516	0.0108676	0.594949	LOC109053943	NC_056601.1	19639768	19686911	+	5639	protein_coding	retinoic acid receptor RXR-alpha-B-like && sp|Q90415|RXRAB_DANRE Retinoic acid receptor RXR-alpha-B OS=Danio rerio OX=7955 GN=rxrab PE=2 SV=1 && PF00105:Zinc finger, C4 type (two domains)|PF00104:Ligand-binding domain of nuclear hormone receptor|PF11825:Nuclear/hormone receptor activator site AF-1	RXR-like
122145671	0	0	4.03139	0	0	0	0	0	0	0	0	658.255	0	102.84	0.575913	108.728	-7.55838	0.0109719	0.595123	LOC122145671	NC_056578.1	31632470	31821351	+	5876	protein_coding	pyruvate carboxylase%2C mitochondrial-like && sp|Q29RK2|PYC_BOVIN Pyruvate carboxylase, mitochondrial OS=Bos taurus OX=9913 GN=PC PE=2 SV=2 && PF02786:Carbamoyl-phosphate synthase L chain, ATP binding domain|PF02436:Conserved carboxylase domain|PF00364:Biotin-requiring enzyme|PF02785:Biotin carboxylase C-terminal domain|PF00682:HMGL-like|PF00289:Biotin carboxylase, N-terminal domain	-
109096470	0	26.4736	37.2904	15.3773	66.6584	19.9696	32.9156	15.8781	20.356	18.0296	168.164	705.345	4.21023	46.8287	28.3835	139.83	-2.29703	0.0109868	0.595123	lmo7a	NC_056605.1	18851514	18895831	+	6541	protein_coding	LIM domain 7a%2C transcript variant X1 && sp|Q8WWI1|LMO7_HUMAN LIM domain only protein 7 OS=Homo sapiens OX=9606 GN=LMO7 PE=1 SV=3 && PF00412:LIM domain|PF17820:PDZ domain|PF15949:Domain of unknown function (DUF4757)|PF00307:Calponin homology (CH) domain	-
109047793	11.1173	0	47.3688	4.1938	3.70324	0	7.22537	0	0	1.06056	0	0	2.10511	2.75463	10.5155	0.845758	3.65147	0.0109925	0.595123	LOC109047793	NW_024879279.1	248286	259888	-	725	protein_coding	ribonuclease inhibitor-like && - && PF13516:Leucine Rich repeat	-
109090309	65.5921	49.1653	52.4081	32.1524	29.6259	24.3108	56.1973	35.099	17.448	22.2718	31.2057	14.0267	5.26278	22.037	44.2074	21.0502	1.06259	0.0111123	0.597654	LOC109090309	NC_056601.1	2173219	2177660	-	2309	protein_coding	RING finger protein 215-like && sp|Q5SPX3|RN215_MOUSE RING finger protein 215 OS=Mus musculus OX=10090 GN=Rnf215 PE=2 SV=1 && PF13639:Ring finger domain	-
122136135	21.1229	11.3458	16.1256	12.5814	3.70324	5.20946	17.662	5.84983	0	4.24226	6.06777	5.00955	1.05256	2.75463	12.5358	3.56809	1.79671	0.011135	0.597654	LOC122136135	NC_056598.1	1263305	1265530	-	1123	protein_coding	E3 ubiquitin/ISG15 ligase TRIM25-like && sp|Q14258|TRI25_HUMAN E3 ubiquitin/ISG15 ligase TRIM25 OS=Homo sapiens OX=9606 GN=TRIM25 PE=1 SV=2 && PF15227:zinc finger of C3HC4-type, RING|PF00643:B-box zinc finger	-
109059792	46.6927	60.5112	66.5179	183.129	70.3616	82.4831	45.7607	23.3993	28.1107	7.42395	58.944	49.0936	44.2074	44.0741	79.3509	36.4647	1.11636	0.0111428	0.597654	LOC109059792	NC_056621.1	11989571	11993884	-	1873	protein_coding	N-lysine methyltransferase setd6-like && sp|Q803K4|SETD6_DANRE N-lysine methyltransferase setd6 OS=Danio rerio OX=7955 GN=setd6 PE=2 SV=1 && PF00856:SET domain|PF09273:Rubisco LSMT substrate-binding	-
109102537	0	0	1.00785	0	2.96259	0	0	8.3569	3.87734	0	1.73365	33.063	0	21.1188	0.567206	9.73568	-3.98233	0.0112511	0.599664	itln3	NC_056610.1	4329904	4332718	+	1234	protein_coding	intelectin 3 && sp|P0DMV4|ITLN_ONCMY Intelectin OS=Oncorhynchus mykiss OX=8022 GN=itln PE=1 SV=1 && -	-
109081123	0	0	2.0157	0	0.740649	0	4.01409	5.84983	3.87734	7.42395	0.866824	54.1032	4.21023	0	0.967205	10.9045	-3.4275	0.0112801	0.599664	zgc:161973	NC_056598.1	13679791	13684063	+	2151	protein_coding	uncharacterized protein LOC556635 homolog && sp|Q9GKV7|FBX15_MACFA F-box only protein 15 OS=Macaca fascicularis OX=9541 GN=FBXO15 PE=2 SV=1 && PF12937:F-box-like	-
109082522	61.1451	64.2931	32.2511	47.5297	14.813	13.0236	12.8451	7.52121	24.2333	14.8479	18.2033	8.01528	16.8409	8.26389	35.1287	13.9894	1.31938	0.0112932	0.599664	LOC109082522	NC_056606.1	13916854	13919122	-	1084	protein_coding	uncharacterized LOC109082522 && - && -	-
109051445	12.229	370.631	1.00785	0	0.740649	4.34121	7.22537	116.997	7.75467	4.24226	5.20094	1.00191	17.8935	41.3195	56.5964	27.7728	-2.45491	0.0113235	0.599664	LOC109051445	NC_056597.1	27854325	27855689	+	487	protein_coding	DNA polymerase delta subunit 4 && sp|Q3T0X9|DPOD4_BOVIN DNA polymerase delta subunit 4 OS=Bos taurus OX=9913 GN=POLD4 PE=1 SV=1 && PF04081:DNA polymerase delta, subunit 4	-
109081895	75.5976	560.989	233.821	290.77	85.1746	305.621	224.789	102.79	163.817	103.935	171.631	92.1757	173.672	63.3565	253.823	124.483	1.02662	0.0113239	0.599664	LOC109081895	NC_056615.1	22015105	22025862	-	2968	protein_coding	nuclear GTPase SLIP-GC-like && sp|Q68CJ6|SLIP_HUMAN Nuclear GTPase SLIP-GC OS=Homo sapiens OX=9606 GN=NUGGC PE=2 SV=3 && PF00350:Dynamin family	-
109082538	20.0111	36.5588	239.868	30.7545	7.40649	2.60473	12.0423	10.864	0	9.54508	17.3365	0	12.6307	16.5278	49.8922	9.55771	2.38134	0.0113535	0.600119	LOC109082538	NC_056572.1	6973743	6978457	+	4454	protein_coding	uncharacterized LOC109082538%2C transcript variant X2 && sp|Q7LHG5|YI31B_YEAST Transposon Ty3-I Gag-Pol polyprotein OS=Saccharomyces cerevisiae (strain ATCC 204508 / S288c) OX=559292 GN=TY3B-I PE=1 SV=2 && PF00665:Integrase core domain|PF17917:RNase H-like domain found in reverse transcriptase|PF17921:Integrase zinc binding domain|PF02023:SCAN domain|PF00078:Reverse transcriptase (RNA-dependent D…	-
109077281	71.1507	417.275	38.2982	275.393	46.6609	101.584	42.5494	61.0054	38.7734	61.5127	58.0772	36.0688	58.9432	83.5571	141.844	56.8483	1.31504	0.0113972	0.600629	LOC109077281	NC_056593.1	21857368	21859360	-	1109	protein_coding	nuclear cap-binding protein subunit 2%2C transcript variant X1 && sp|Q8JGR6|NCBP2_DANRE Nuclear cap-binding protein subunit 2 OS=Danio rerio OX=7955 GN=ncbp2 PE=2 SV=2 && PF00076:RNA recognition motif. (a.k.a. RRM, RBD, or RNP domain)	-
109100114	25.5698	36.5588	15.1177	36.3462	17.7756	11.2872	12.8451	5.84983	9.69334	16.969	13.0024	8.01528	4.21023	7.34568	22.2143	9.29796	1.24314	0.011407	0.600629	LOC109100114	NC_056608.1	11949117	11953583	+	968	protein_coding	matrix-remodeling-associated protein 7-like%2C transcript variant X1 && sp|P84157|MXRA7_HUMAN Matrix-remodeling-associated protein 7 OS=Homo sapiens OX=9606 GN=MXRA7 PE=1 SV=1 && -	-
109046871	0	8.82455	14.1099	0	8.88778	0	3.21127	4.17845	7.75467	31.8169	47.6753	9.01719	46.3125	25.7099	5.00478	24.6378	-2.29096	0.0114501	0.600629	LOC109046871	NC_056593.1	13485958	13498589	-	2755	protein_coding	sarcalumenin-like && sp|Q7TQ48|SRCA_MOUSE Sarcalumenin OS=Mus musculus OX=10090 GN=Srl PE=1 SV=2 && PF00350:Dynamin family	-
109078627	2820.46	1278.3	1423.08	1065.22	3626.96	3284.56	10246.4	1355.49	1999.74	1007.54	1555.95	741.414	2746.12	1532.49	3392.14	1562.68	1.11835	0.0114541	0.600629	mbl2	NC_056598.1	21876650	21880104	-	1477	protein_coding	mannose binding lectin 2 && sp|P19999|MBL1_RAT Mannose-binding protein A OS=Rattus norvegicus OX=10116 GN=Mbl1 PE=1 SV=1 && PF00059:Lectin C-type domain	-
109107670	0	0	3.02354	0	0	0	0	7.52121	11.632	0	8.66824	10.0191	2.10511	2.75463	0.431935	6.10004	-3.7744	0.0116285	0.604589	LOC109107670	NC_056602.1	9354127	9362107	-	1572	protein_coding	desmin-like && sp|P23239|DESM_XENLA Desmin OS=Xenopus laevis OX=8355 GN=des PE=2 SV=1 && PF00038:Intermediate filament protein|PF04732:Intermediate filament head (DNA binding) region	-
109048271	23.3463	15.1278	4.03139	0	0.740649	0	4.01409	0	0	0	0	0	0	1.83642	6.75146	0.262346	4.43624	0.0116296	0.604589	LOC109048271	NC_056619.1	21356670	21362603	-	1333	protein_coding	uncharacterized LOC109048271 && - && -	-
109112801	16.6759	70.5964	48.3767	148.181	4.44389	32.125	22.4789	9.19259	5.816	11.6662	6.93459	6.01146	11.5781	50.5016	48.9825	14.5286	1.74539	0.0116617	0.604589	batf3	NC_056591.1	20250910	20252971	-	1603	protein_coding	basic leucine zipper transcription factor%2C ATF-like 3 && sp|E1BD44|BATF_BOVIN Basic leucine zipper transcriptional factor ATF-like OS=Bos taurus OX=9913 GN=BATF PE=3 SV=1 && PF00170:bZIP transcription factor	TF_bZIP
109061591	54.4748	61.7718	38.2982	60.1111	49.6235	28.652	48.9719	91.9259	27.1413	92.2691	132.624	344.657	35.7869	66.1111	48.8433	112.931	-1.21146	0.0116651	0.604589	LOC109061591	NC_056587.1	9731013	9761419	+	5633	protein_coding	protein Jumonji-like && sp|Q5F363|JARD2_CHICK Protein Jumonji OS=Gallus gallus OX=9031 GN=JARID2 PE=2 SV=1 && -	ARID
109077979	0	0	0	0	0	0	0	6.68552	0.969334	2.12113	0	26.0497	4.21023	0	0	5.71941	-4.95349	0.0116717	0.604589	si:dkeyp-97a10.3	NC_056587.1	21162268	21172553	-	3561	protein_coding	putative uncharacterized protein DDB_G0288537%2C transcript variant X2 && sp|Q8NDA2|HMCN2_HUMAN Hemicentin-2 OS=Homo sapiens OX=9606 GN=HMCN2 PE=2 SV=3 && PF13895:Immunoglobulin domain|PF07679:Immunoglobulin I-set domain	-
109049676	1.11173	3.78195	4.03139	0	2.96259	19.9696	17.662	12.5354	15.5093	7.42395	29.472	129.246	17.8935	9.1821	7.07418	31.609	-2.1367	0.0116782	0.604589	LOC109049676	NC_056595.1	6487238	6589271	-	12327	protein_coding	rho GTPase-activating protein 21-like%2C transcript variant X3 && sp|Q5T5U3|RHG21_HUMAN Rho GTPase-activating protein 21 OS=Homo sapiens OX=9606 GN=ARHGAP21 PE=1 SV=2 && PF15410:Pleckstrin homology domain|PF17820:PDZ domain|PF00620:RhoGAP domain	-
109099466	7.78211	0	1.00785	0	2.22195	0	0	17.5495	3.87734	0	5.20094	158.302	0	0	1.57313	26.4185	-4.0703	0.0117462	0.605442	LOC109099466	NC_056583.1	4351083	4364563	-	3362	protein_coding	APOBEC1 complementation factor-like%2C transcript variant X1 && sp|Q9NQ94|A1CF_HUMAN APOBEC1 complementation factor OS=Homo sapiens OX=9606 GN=A1CF PE=1 SV=1 && PF14709:double strand RNA binding domain from DEAD END PROTEIN 1|PF00076:RNA recognition motif. (a.k.a. RRM, RBD, or RNP domain)	-
109053611	10.0056	47.9047	2.0157	6.98966	6.66584	0	23.2817	86.9118	0	13.7873	0	1638.12	0	193.742	13.8376	276.081	-4.32002	0.0118106	0.607876	fgg	NC_056572.1	2841811	2845388	-	1660	protein_coding	fibrinogen gamma chain && sp|P02680|FIBG_RAT Fibrinogen gamma chain OS=Rattus norvegicus OX=10116 GN=Fgg PE=1 SV=3 && PF08702:Fibrinogen alpha/beta chain family|PF00147:Fibrinogen beta and gamma chains, C-terminal globular domain	-
109045581	97.8322	992.131	55.4316	666.814	48.8828	48.6216	89.1129	32.5919	70.7614	131.51	79.7478	85.1624	146.305	107.431	285.547	93.3585	1.6118	0.0120417	0.610833	mbd4	NC_056604.1	28407099	28410811	+	1338	protein_coding	methyl-CpG binding domain protein 4 && sp|Q9Z2D7|MBD4_MOUSE Methyl-CpG-binding domain protein 4 OS=Mus musculus OX=10090 GN=Mbd4 PE=1 SV=1 && -	-
109105601	0	0	1.00785	0	0	0	0	12.5354	7.75467	7.42395	0	1.00191	7.3679	0	0.143978	5.15483	-4.39234	0.0120737	1	LOC109105601	NC_056588.1	21038078	21047427	+	850	protein_coding	uncharacterized LOC109105601 && - && PF15555:Domain of unknown function (DUF4658)|PF13424:Tetratricopeptide repeat	-
109059009	2.22346	1.26065	0	0	2.96259	0	4.01409	0	3.87734	4.24226	3.4673	36.0688	14.7358	15.6096	1.4944	11.143	-2.85088	0.0120902	0.610833	lin7b	NC_056574.1	22770694	22775916	-	1568	protein_coding	lin-7 homolog B (C. elegans) && sp|Q9Z252|LIN7B_RAT Protein lin-7 homolog B OS=Rattus norvegicus OX=10116 GN=Lin7b PE=1 SV=1 && PF00595:PDZ domain|PF02828:L27 domain	-
109057454	0	37.8195	5.03924	78.2842	5.92519	19.1013	8.02819	5.01414	4.84667	0	2.60047	0	11.5781	1.83642	22.0282	3.69655	2.56889	0.0121112	0.610833	LOC109057454	NC_056603.1	38796076	38807931	-	1614	protein_coding	dickkopf-related protein 3-like && - && PF04706:Dickkopf N-terminal cysteine-rich region	-
109090464	7.78211	51.6866	0	23.7648	2.22195	0	2.40846	0	0	3.18169	0	0	2.10511	1.83642	12.552	1.0176	3.63916	0.0121295	0.610833	LOC109090464	NC_056601.1	5149759	5168068	-	4599	protein_coding	MAP7 domain-containing protein 2-like%2C transcript variant X4 && sp|Q96T17|MA7D2_HUMAN MAP7 domain-containing protein 2 OS=Homo sapiens OX=9606 GN=MAP7D2 PE=1 SV=2 && PF05672:MAP7 (E-MAP-115) family	-
109056165	0	22.6917	44.3453	4.1938	18.5162	16.4966	15.2536	0	6.78534	0	8.66824	0	2.10511	0.91821	17.3567	2.63956	2.71158	0.0121339	0.610833	LOC109056165	NC_056599.1	13537791	13548949	-	2027	protein_coding	uncharacterized LOC109056165%2C transcript variant X1 && - && PF13895:Immunoglobulin domain	-
109070530	82.268	271.04	85.667	422.175	36.2918	169.307	84.296	8.3569	33.9267	40.3014	76.2805	139.266	58.9432	80.8025	164.435	62.5538	1.39235	0.0121575	0.610833	LOC109070530	NC_056590.1	23317780	23332446	+	3065	protein_coding	protein lifeguard 1-like%2C transcript variant X1 && sp|Q32L53|LFG1_BOVIN Protein lifeguard 1 OS=Bos taurus OX=9913 GN=GRINA PE=2 SV=1 && PF01027:Inhibitor of apoptosis-promoting Bax1	-
109097355	50.0278	23.9523	118.926	40.54	146.648	99.8479	116.409	139.56	120.197	135.752	182.033	697.33	105.256	71.6204	85.193	207.393	-1.27942	0.0122066	0.610833	LOC109097355	NC_056593.1	17454585	17492410	+	3939	protein_coding	dystroglycan-like%2C transcript variant X2 && sp|Q29243|DAG1_PIG Dystroglycan OS=Sus scrofa OX=9823 GN=DAG1 PE=2 SV=2 && PF18424:Alpha-Dystroglycan N-terminal domain 2|PF05454:Dystroglycan (Dystrophin-associated glycoprotein 1)	-
109090359	163.424	4133.67	1315.24	6568.88	57.7706	759.713	992.284	339.29	821.995	265.141	487.155	974.859	354.712	472.878	1998.71	530.861	1.91251	0.0122467	0.610833	LOC109090359	NC_056576.1	12400729	12401774	+	907	protein_coding	polyubiquitin-like && sp|P42739|UBIQP_ACEPE Polyubiquitin (Fragment) OS=Acetabularia peniculus OX=35862 PE=3 SV=2 && PF14560:Ubiquitin-like domain|PF00240:Ubiquitin family	-
109092656	0	28.9949	11.0863	0	1.4813	0	18.4648	50.9771	8.724	266.202	46.8085	25.0478	3.15767	3.67284	8.57534	57.7985	-2.75491	0.0122684	0.610833	LOC109092656	NC_056619.1	19020098	19022960	+	2203	protein_coding	uncharacterized LOC109092656 && - && -	-
109088085	0	0	0	0	0	0	0	0	0	0	21.6706	153.292	2.10511	0.91821	0	25.4266	-7.10681	0.0122997	0.610833	LOC109088085	NW_024879352.1	1834387	1838886	-	2406	protein_coding	cytochrome P450 2J6 && sp|O54750|CP2J6_MOUSE Cytochrome P450 2J6 OS=Mus musculus OX=10090 GN=Cyp2j6 PE=2 SV=2 && PF00067:Cytochrome P450	-
109092334	51.1396	8.82455	75.5886	9.78552	47.4015	32.9932	86.7044	88.5832	98.872	96.5113	129.157	93.1777	121.044	56.929	44.6339	97.7534	-1.12214	0.0123119	0.610833	LOC109092334	NC_056577.1	9520687	9535026	-	4146	protein_coding	myosin light chain kinase%2C smooth muscle%2C transcript variant X1 && sp|Q15746|MYLK_HUMAN Myosin light chain kinase, smooth muscle OS=Homo sapiens OX=9606 GN=MYLK PE=1 SV=4 && PF07679:Immunoglobulin I-set domain|PF00041:Fibronectin type III domain|PF00069:Protein kinase domain	-
109110971	4.44692	0	0	0	2.96259	0	2.40846	17.5495	4.84667	0	1.73365	98.1872	3.15767	0	1.40257	17.925	-3.64939	0.0123552	0.610833	si:ch211-93g23.2	NC_056597.1	20503484	20507781	-	1000	protein_coding	uncharacterized protein LOC100005086 homolog && sp|C5CSI6|TAM_VARPS Trans-aconitate 2-methyltransferase OS=Variovorax paradoxus (strain S110) OX=543728 GN=tam PE=3 SV=1 && PF08241:Methyltransferase domain	-
109094602	25.5698	122.283	59.463	46.1318	8.14714	46.8851	78.6762	46.7987	18.4173	5.30282	13.8692	33.063	16.8409	6.42747	55.308	20.1028	1.45474	0.0123645	0.610833	si:dkeyp-61b2.1	NC_056582.1	22668666	22688025	-	2342	protein_coding	uncharacterized si:dkeyp-61b2.1 && - && -	-
109097497	0	6.30325	0	0	0	8.68243	16.0564	45.1273	14.54	1.06056	9.53506	404.772	35.7869	0	4.43458	72.9745	-4.03226	0.0123647	0.610833	LOC109097497	NC_056582.1	15633968	15654560	+	2399	protein_coding	alkaline phosphatase-like && sp|P83456|PPB_GADMO Alkaline phosphatase OS=Gadus morhua OX=8049 PE=1 SV=1 && PF00245:Alkaline phosphatase	-
109091956	34.4636	45.3834	51.4002	117.426	34.8105	59.9088	41.7466	35.9347	25.2027	29.6958	26.8715	14.0267	214.722	3.67284	55.0199	50.018	1.14727	0.0124019	0.610833	gas7a	NC_056599.1	34921773	34952303	-	3685	protein_coding	growth arrest-specific 7a%2C transcript variant X2 && sp|Q60780|GAS7_MOUSE Growth arrest-specific protein 7 OS=Mus musculus OX=10090 GN=Gas7 PE=1 SV=1 && PF16623:Unstructured linker region between on GAS7 protein|PF00611:Fes/CIP4, and EFC/F-BAR homology domain	-
109101599	41.134	103.373	177.381	233.455	45.1796	165.834	105.169	65.1838	41.6814	45.6043	93.617	12.0229	90.5199	40.4013	124.504	55.5758	1.16119	0.0124364	0.610833	LOC109101599	NC_056609.1	10395470	10401372	-	1856	protein_coding	uncharacterized LOC109101599%2C transcript variant X2 && - && PF06046:Exocyst complex component Sec6	-
109099490	40.0223	1195.1	600.677	1249.75	33.3292	78.1419	494.536	122.011	284.015	61.5127	188.968	294.562	112.624	143.241	527.365	172.419	1.6122	0.0124856	0.610833	LOC109099490	NC_056608.1	10309090	10314533	-	3675	protein_coding	interferon-induced protein with tetratricopeptide repeats 5-like && sp|Q13325|IFIT5_HUMAN Interferon-induced protein with tetratricopeptide repeats 5 OS=Homo sapiens OX=9606 GN=IFIT5 PE=1 SV=1 && -	-
109096412	0	0	0	0	0	0	0	0	11.632	0	2.60047	61.1165	0	0	0	10.7641	-5.8663	0.0125091	0.610833	LOC109096412	NC_056612.1	12432026	12498144	-	15007	protein_coding	dynein axonemal heavy chain 11 && sp|Q96DT5|DYH11_HUMAN Dynein axonemal heavy chain 11 OS=Homo sapiens OX=9606 GN=DNAH11 PE=1 SV=4 && PF12780:P-loop containing dynein motor region D4|PF12775:P-loop containing dynein motor region|PF12774:Hydrolytic ATP binding site of dynein motor region|PF17852:Dynein heavy chain AAA lid domain|PF17857:AAA+ lid domain|PF08393:Dynein heavy chain, N-terminal region…	-
109045548	8.89384	12.6065	4.03139	0	2.22195	5.20946	0	0	0	0	0	0	0	0	4.70902	0	4.74156	0.0125601	1	LOC109045548	NC_056617.1	17673667	17838549	+	2430	protein_coding	gamma-aminobutyric acid receptor subunit alpha-3-like%2C transcript variant X2 && sp|P34903|GBRA3_HUMAN Gamma-aminobutyric acid receptor subunit alpha-3 OS=Homo sapiens OX=9606 GN=GABRA3 PE=1 SV=1 && PF02931:Neurotransmitter-gated ion-channel ligand binding domain|PF02932:Neurotransmitter-gated ion-channel transmembrane region	-
109065967	1896.61	1210.22	1005.83	2867.16	1903.47	1186.89	702.466	604.204	499.207	291.655	587.707	256.489	510.49	2280.83	1538.95	718.655	1.09826	0.0126303	0.612726	LOC109065967	NC_056574.1	16398407	16414347	+	2106	protein_coding	phospholipase A2-like%2C transcript variant X2 && sp|P0DP54|PA2V_MEIAT Phospholipase A2 OS=Meiacanthus atrodorsalis OX=1405650 PE=2 SV=1 && PF00068:Phospholipase A2	-
109079326	0	86.9848	0	0	0	16.4966	0	0	0	0	0	0	0	0	14.7831	0	6.39425	0.012654	0.612726	LOC109079326	NC_056572.1	670619	703338	+	3155	protein_coding	serine protease 12%2C transcript variant X1 && sp|Q5G268|NETR_NOMLE Neurotrypsin OS=Nomascus leucogenys OX=61853 GN=PRSS12 PE=3 SV=1 && PF00530:Scavenger receptor cysteine-rich domain|PF00051:Kringle domain|PF00089:Trypsin	-
122135568	0	36.5588	2.0157	0	0	13.8919	0.802819	0	0	0	0	0	0	0	7.60989	0	5.43483	0.0126633	0.612726	LOC122135568	NC_056596.1	7196673	7197549	-	571	protein_coding	monocyte chemotactic protein 1B-like && - && -	-
109112179	14.4525	64.2931	54.4238	152.375	27.404	50.3581	40.9437	10.864	21.3253	28.6352	30.3388	2.00382	33.6818	26.6281	57.75	21.9253	1.39265	0.0126903	0.612726	ndst3	NC_056572.1	708170	759932	-	4117	protein_coding	N-deacetylase/N-sulfotransferase (heparan glucosaminyl) 3 && sp|Q9EQW8|NDST4_MOUSE Bifunctional heparan sulfate N-deacetylase/N-sulfotransferase 4 OS=Mus musculus OX=10090 GN=Ndst4 PE=2 SV=2 && PF00685:Sulfotransferase domain|PF12062:heparan sulfate-N-deacetylase	-
109095173	0	5.0426	0	0	1.4813	0	0.802819	0	1.93867	0	13.8692	82.1566	4.21023	0.91821	1.04667	14.7276	-3.83799	0.0127391	0.612726	LOC109095173	NC_056597.1	8138601	8149523	+	8476	protein_coding	immunoglobulin superfamily member 10-like && sp|Q9NR99|MXRA5_HUMAN Matrix-remodeling-associated protein 5 OS=Homo sapiens OX=9606 GN=MXRA5 PE=1 SV=3 && PF13927:Immunoglobulin domain|PF07679:Immunoglobulin I-set domain|PF13855:Leucine rich repeat	-
109063348	0	0	2.0157	0	2.96259	0	0	0	4.84667	1.06056	1.73365	74.1414	8.42045	0	0.711184	12.8861	-4.11376	0.0127894	0.613245	LOC109063348	NC_056580.1	18610018	18658841	-	5095	protein_coding	DNA-binding protein SATB2-like%2C transcript variant X5 && sp|Q8VI24|SATB2_MOUSE DNA-binding protein SATB2 OS=Mus musculus OX=10090 GN=Satb2 PE=1 SV=1 && PF16557:CUT1-like DNA-binding domain of SATB|PF16534:Ubiquitin-like oligomerisation domain of SATB|PF02376:CUT domain|PF00046:Homeodomain	CUT
109062982	2.22346	0	8.06278	0	4.44389	2.60473	9.63382	12.5354	7.75467	27.5747	20.8038	17.0325	29.4716	0.91821	3.85267	16.5844	-2.06451	0.0131049	0.616876	LOC109062982	NC_056586.1	1037227	1061730	-	2462	protein_coding	SH2B adapter protein 2-like%2C transcript variant X1 && sp|Q9JID9|SH2B2_MOUSE SH2B adapter protein 2 OS=Mus musculus OX=10090 GN=Sh2b2 PE=1 SV=2 && PF00169:PH domain|PF08916:Phenylalanine zipper|PF00017:SH2 domain	-
109049017	246.804	92.0274	411.202	30.7545	117.763	87.6925	231.212	58.4983	50.4054	20.1507	30.3388	163.311	27.3665	123.958	173.922	67.7185	1.36133	0.0131429	0.616876	LOC109049017	NC_056603.1	42018530	42024631	-	3268	protein_coding	uncharacterized LOC109049017%2C transcript variant X1 && sp|Q9EQY0|ERN1_MOUSE Serine/threonine-protein kinase/endoribonuclease IRE1 OS=Mus musculus OX=10090 GN=Ern1 PE=1 SV=1 && PF00069:Protein kinase domain|PF06479:Ribonuclease 2-5A|PF12796:Ankyrin repeats (3 copies)	-
109075966	43.3575	22.6917	53.4159	8.38759	28.8853	85.956	81.0847	41.7845	82.3934	56.2099	95.3506	515.984	78.9417	42.2377	46.2541	130.415	-1.49053	0.0132738	0.617471	nrp1a	NC_056595.1	2306596	2368175	-	5748	protein_coding	neuropilin 1a%2C transcript variant X1 && sp|Q8QFX6|NRP1A_DANRE Neuropilin-1a OS=Danio rerio OX=7955 GN=nrp1a PE=2 SV=1 && PF00629:MAM domain, meprin/A5/mu|PF00754:F5/8 type C domain|PF00431:CUB domain|PF11980:C-terminal domain of neuropilin glycoprotein	-
109060565	33.3519	6.30325	35.2747	8.38759	14.813	45.1486	14.4507	10.864	54.2827	26.5141	114.421	475.907	0	19.2824	22.5328	100.182	-2.14986	0.0132881	0.617471	LOC109060565	NC_056605.1	23372656	23383678	+	2670	protein_coding	solute carrier family 15 member 2 && sp|B0S6T2|S15A2_DANRE Solute carrier family 15 member 2 OS=Danio rerio OX=7955 GN=slc15a2 PE=1 SV=1 && PF00854:POT family	-
109082296	0	0	2.0157	0	0.740649	6.94594	0.802819	12.5354	14.54	18.0296	2.60047	23.0439	5.26278	0	1.50073	10.8589	-2.80143	0.0133012	0.617471	LOC109082296	NC_056575.1	2358596	2362723	+	2895	protein_coding	G-protein coupled receptor 22-like && sp|A0A2R9YJI3|GPR22_DANRE G-protein coupled receptor 22 OS=Danio rerio OX=7955 GN=gpr22a PE=2 SV=1 && PF00001:7 transmembrane receptor (rhodopsin family)	-
109060140	45.5809	68.0751	79.62	97.8552	29.6259	49.4898	47.3663	13.371	31.0187	15.9085	42.4744	42.0802	11.5781	46.8287	59.659	29.0371	1.03131	0.0134501	0.617471	LOC109060140	NC_056600.1	26514564	26517191	-	1557	protein_coding	gastrula zinc finger protein XlCGF7.1-like%2C transcript variant X1 && - && PF13912:C2H2-type zinc finger|PF00096:Zinc finger, C2H2 type	zf-C2H2
122140649	56.6982	100.852	79.62	37.7442	108.875	111.135	69.8452	53.4842	162.848	329.835	80.6146	244.466	193.67	75.2932	80.6814	162.887	-1.0096	0.0135214	0.617471	kiaa1522	NC_056615.1	9445255	9489931	-	5857	protein_coding	KIAA1522 ortholog%2C transcript variant X1 && sp|Q1LWM5|K1522_DANRE Uncharacterized protein KIAA1522 homolog OS=Danio rerio OX=7955 GN=si:ch211-194e15.5 PE=4 SV=1 && -	-
109075763	2.22346	10.0852	18.1413	0	14.0723	14.7601	11.2395	0	0	0	6.06777	0	0	0	10.0745	0.866824	3.5057	0.0135403	0.617471	LOC109075763	NW_024879345.1	1489555	1491895	-	2151	protein_coding	zinc finger BED domain-containing protein 4-like && sp|O75132|ZBED4_HUMAN Zinc finger BED domain-containing protein 4 OS=Homo sapiens OX=9606 GN=ZBED4 PE=1 SV=2 && PF02892:BED zinc finger|PF05699:hAT family C-terminal dimerisation region	zf-BED
109080372	6.67038	5.0426	3.02354	0	0.740649	0	0	11.6997	0	0	0	172.329	0	56.0108	2.21102	34.2913	-3.96903	0.0135581	0.617471	LOC109080372	NC_056585.1	20224334	20226375	-	754	protein_coding	leukocyte cell-derived chemotaxin-2-like && sp|O62644|LECT2_BOVIN Leukocyte cell-derived chemotaxin-2 OS=Bos taurus OX=9913 GN=LECT2 PE=1 SV=1 && -	-
109096700	6.67038	0	10.0785	0	0	0	21.6761	56.8269	0	0	3.4673	819.563	2.10511	278.218	5.48928	165.74	-4.91162	0.0135625	0.617471	LOC109096700	NC_056611.1	15647175	15657685	-	5005	protein_coding	alpha-2-macroglobulin-like && sp|P06238|A2MG_RAT Alpha-2-macroglobulin OS=Rattus norvegicus OX=10116 GN=A2m PE=2 SV=2 && PF01835:MG2 domain|PF07678:A-macroglobulin TED domain|PF07677:A-macroglobulin receptor binding domain|PF07703:Alpha-2-macroglobulin bait region domain|PF17791:Macroglobulin domain MG3|PF00207:Alpha-2-macroglobulin family	-
109048134	0	0	0	0	3.70324	1.73649	0.802819	0	8.724	28.6352	13.8692	0	2.10511	19.2824	0.891793	10.3737	-3.44349	0.0135702	0.617471	LOC109048134	NC_056619.1	20081714	20128084	+	5135	protein_coding	inactive dipeptidyl peptidase 10%2C transcript variant X2 && sp|Q8N608|DPP10_HUMAN Inactive dipeptidyl peptidase 10 OS=Homo sapiens OX=9606 GN=DPP10 PE=1 SV=2 && PF00930:Dipeptidyl peptidase IV (DPP IV) N-terminal region|PF00326:Prolyl oligopeptidase family	-
109071594	290.161	1430.84	520.049	1711.07	158.499	257.868	450.381	335.112	343.144	337.259	373.601	372.711	177.882	297.5	688.409	319.601	1.10588	0.0136159	0.617471	parp12b	NC_056600.1	7294816	7300249	-	2638	protein_coding	poly (ADP-ribose) polymerase family%2C member 12b%2C transcript variant X2 && sp|Q9H0J9|PAR12_HUMAN Protein mono-ADP-ribosyltransferase PARP12 OS=Homo sapiens OX=9606 GN=PARP12 PE=1 SV=1 && PF02825:WWE domain	-
109051305	87.8267	61.7718	57.4473	43.3359	79.2494	13.8919	49.7748	4.17845	2.908	13.7873	13.8692	21.0401	49.4702	41.3195	56.1854	20.939	1.4269	0.0136262	0.617471	LOC109051305	NW_024879255.1	691881	694076	+	2069	protein_coding	uncharacterized LOC109051305 && - && PF13359:DDE superfamily endonuclease|PF13613:Helix-turn-helix of DDE superfamily endonuclease	-
109089058	0	0	6.04709	0	2.22195	4.34121	8.831	6.68552	16.4787	12.7268	14.736	28.0535	12.6307	3.67284	3.06304	13.5691	-2.09369	0.0136647	0.617471	LOC109089058	NC_056603.1	42638031	42725509	+	15764	protein_coding	probable E3 ubiquitin-protein ligase HECTD4 && sp|Q9Y4D8|HECD4_HUMAN Probable E3 ubiquitin-protein ligase HECTD4 OS=Homo sapiens OX=9606 GN=HECTD4 PE=1 SV=5 && PF00632:HECT-domain (ubiquitin-transferase)	-
109107882	12.229	20.1704	23.1805	69.8966	9.62843	364.662	210.338	0	12.6013	58.331	39.0071	17.0325	0	0.91821	101.444	18.27	2.47523	0.0136658	0.617471	LOC109107882	NC_056613.1	10774884	10838875	-	5512	protein_coding	deleted in malignant brain tumors 1 protein%2C transcript variant X1 && sp|Q60997|DMBT1_MOUSE Deleted in malignant brain tumors 1 protein OS=Mus musculus OX=10090 GN=Dmbt1 PE=1 SV=2 && PF00431:CUB domain|PF00100:Zona pellucida-like domain	-
109104280	4.44692	8.82455	67.5258	13.9793	4.44389	34.7297	24.8874	7.52121	1.93867	3.18169	13.8692	8.01528	9.47301	1.83642	22.6911	6.54792	1.79242	0.0136784	0.617471	LOC109104280	NC_056584.1	8165493	8168677	-	1625	protein_coding	uncharacterized LOC109104280%2C transcript variant X2 && - && -	-
109104879	0	0	2.0157	0	0	0	0	6.68552	0.969334	9.54508	3.4673	9.01719	3.15767	0	0.287956	4.69173	-3.84283	0.0138529	1	LOC109104879	NC_056587.1	12924500	12942737	+	6100	protein_coding	atrophin-1-like%2C transcript variant X1 && sp|P54258|ATN1_RAT Atrophin-1 OS=Rattus norvegicus OX=10116 GN=Atn1 PE=1 SV=1 && PF03154:Atrophin-1 family	-
109063578	133.408	83.2029	129.004	27.9586	203.678	37.3344	118.014	116.161	164.787	308.624	137.825	527.005	135.78	184.56	104.657	224.963	-1.1007	0.0138634	0.617471	LOC109063578	NC_056585.1	16476747	16487956	+	3084	protein_coding	protein MGARP-like%2C transcript variant X3 && - && PF14962:Mitochondria Localisation Sequence	-
109095279	0	20.1704	0	0	6.66584	0	0.802819	0	8.724	19.0902	310.323	163.311	3.15767	0.91821	3.94844	72.2178	-4.20005	0.0138674	0.617471	LOC109095279	NC_056604.1	11545030	11547563	+	838	protein_coding	pancreatic progenitor cell differentiation and proliferation factor A-like%2C transcript variant X1 && sp|Q6PFP3|PDPFA_DANRE Pancreatic progenitor cell differentiation and proliferation factor A OS=Danio rerio OX=7955 GN=ppdpfa PE=2 SV=1 && PF15060:Differentiation and proliferation regulator	-
109096218	0	0	4.03139	0	0	0	0	71.8694	0	0	0.866824	0	4.21023	33.9738	0.575913	15.8457	-4.74722	0.0139232	0.617471	LOC109096218	NC_056594.1	7045561	7054814	-	3483	protein_coding	synaptonemal complex protein 2-like && sp|Q9CUU3|SYCP2_MOUSE Synaptonemal complex protein 2 OS=Mus musculus OX=10090 GN=Sycp2 PE=1 SV=2 && -	-
109073673	0	0	0	0	0	0	0	0	0	69.9972	0	32.0611	0	0	0	14.5798	-6.30375	0.0139585	0.617471	LOC109073673	NC_056621.1	6410051	6462932	-	10114	protein_coding	chondroitin sulfate proteoglycan 4-like && sp|Q8VHY0|CSPG4_MOUSE Chondroitin sulfate proteoglycan 4 OS=Mus musculus OX=10090 GN=Cspg4 PE=1 SV=3 && PF02210:Laminin G domain|PF16184:Cadherin-like	-
109087073	96.7205	8.82455	13.102	20.969	87.3965	58.1723	11.2395	101.119	59.1294	18.0296	65.8786	659.257	37.892	76.2115	42.3463	145.36	-1.77671	0.0139888	0.617471	LOC109087073	NC_056579.1	12441601	12450050	-	2779	protein_coding	epidermal growth factor receptor kinase substrate 8-like && sp|Q8TE67|ES8L3_HUMAN Epidermal growth factor receptor kinase substrate 8-like protein 3 OS=Homo sapiens OX=9606 GN=EPS8L3 PE=1 SV=2 && PF00018:SH3 domain|PF08416:Phosphotyrosine-binding domain|PF18016:SAM domain (Sterile alpha motif)	-
122145351	7.78211	7.5639	0	18.1731	4.44389	30.3885	28.9015	0	1.93867	6.36339	5.20094	1.00191	4.21023	1.83642	13.8933	2.93594	2.25423	0.0140179	0.617471	LOC122145351	NC_056577.1	27115740	27124956	-	1111	protein_coding	uncharacterized LOC122145351%2C transcript variant X4 && sp|P56201|G6PE_RABIT GDH/6PGL endoplasmic bifunctional protein OS=Oryctolagus cuniculus OX=9986 GN=H6PD PE=1 SV=3 && -	-
109073324	43.3575	7.5639	380.966	37.7442	111.097	133.709	191.071	321.741	466.25	76.3606	375.335	494.944	593.642	153.341	129.358	354.516	-1.4527	0.0140198	0.617471	LOC109073324	NC_056581.1	8068855	8075250	-	1873	protein_coding	procollagen C-endopeptidase enhancer 2-like && sp|Q9UKZ9|PCOC2_HUMAN Procollagen C-endopeptidase enhancer 2 OS=Homo sapiens OX=9606 GN=PCOLCE2 PE=1 SV=1 && PF01759:UNC-6/NTR/C345C module|PF00431:CUB domain	-
109053642	33.3519	3.78195	11.0863	4.1938	24.4414	22.5743	40.1409	32.5919	25.2027	24.393	52.8763	273.522	31.5767	14.6914	19.9387	64.9791	-1.69481	0.0140277	0.617471	LOC109053642	NC_056613.1	10116872	10124357	-	3665	protein_coding	monocarboxylate transporter 9-like%2C transcript variant X2 && sp|Q5ZJU0|MOT9_CHICK Monocarboxylate transporter 9 OS=Gallus gallus OX=9031 GN=SLC16A9 PE=2 SV=1 && PF07690:Major Facilitator Superfamily	-
109106822	0	0	20.157	0	34.8105	27.7838	19.2676	5.01414	0	0	0	0	1.05256	1.83642	14.5741	1.12902	3.6731	0.0140637	0.617471	LOC109106822	NC_056587.1	1205119	1211674	+	996	protein_coding	microfibril-associated glycoprotein 4-like && sp|P55918|MFAP4_BOVIN Microfibril-associated glycoprotein 4 OS=Bos taurus OX=9913 GN=MFAP4 PE=1 SV=2 && PF00147:Fibrinogen beta and gamma chains, C-terminal globular domain	-
109049455	35.5754	98.3307	22.1726	199.904	30.3666	47.7534	44.9578	33.4276	38.7734	20.1507	27.7384	24.0458	0	21.1188	68.4372	23.6078	1.52832	0.0141049	0.617743	LOC109049455	NC_056574.1	31368368	31374204	+	826	protein_coding	immunoglobulin lambda-1 light chain-like && sp|A0A087WSX0|LV545_HUMAN Immunoglobulin lambda variable 5-45 OS=Homo sapiens OX=9606 GN=IGLV5-45 PE=3 SV=1 && PF07686:Immunoglobulin V-set domain|PF07654:Immunoglobulin C1-set domain	-
109103300	44.4692	272.3	33.259	2.79586	11.8504	36.4662	48.9719	5.01414	4.84667	24.393	37.2734	9.01719	25.2614	22.037	64.3018	18.2633	1.81358	0.0141546	0.618388	LOC109103300	NC_056615.1	22977358	22985614	+	2142	protein_coding	E3 ubiquitin-protein ligase TRIM39-like && sp|Q02084|A33_PLEWA Zinc-binding protein A33 OS=Pleurodeles waltl OX=8319 PE=1 SV=2 && PF13765:SPRY-associated domain|PF13445:RING-type zinc-finger|PF00643:B-box zinc finger|PF00622:SPRY domain	-
109053005	0	3.78195	1.00785	9.78552	2.22195	0	2.40846	5.84983	6.78534	2.12113	4.33412	57.1089	11.5781	9.1821	2.74367	13.8514	-2.38571	0.014176	0.618475	ier3	NC_056601.1	31636414	31637868	+	1455	protein_coding	immediate early response 3 && - && -	-
109045932	18.8994	128.586	36.2825	174.742	6.66584	28.652	24.8874	0	26.172	18.0296	26.0047	12.0229	27.3665	9.1821	59.8164	16.9683	1.81428	0.0141996	0.618475	LOC109045932	NC_056572.1	28103043	28109433	+	1357	protein_coding	T-cell surface glycoprotein CD5-like && sp|P06127|CD5_HUMAN T-cell surface glycoprotein CD5 OS=Homo sapiens OX=9606 GN=CD5 PE=1 SV=2 && -	-
109085919	0	15.1278	8.06278	0	11.1097	5.20946	16.0564	28.4135	7.75467	27.5747	33.8061	31.0592	46.3125	11.0185	7.93802	26.5627	-1.72653	0.0142881	0.619969	robo2	NC_056611.1	24234369	24615299	+	8862	protein_coding	roundabout%2C axon guidance receptor%2C homolog 2 (Drosophila)%2C transcript variant X3 && sp|Q7TPD3|ROBO2_MOUSE Roundabout homolog 2 OS=Mus musculus OX=10090 GN=Robo2 PE=1 SV=2 && PF13927:Immunoglobulin domain|PF00041:Fibronectin type III domain|PF07679:Immunoglobulin I-set domain	-
109072405	0	0	2.0157	0	1.4813	4.34121	12.0423	13.371	9.69334	9.54508	31.2057	30.0573	3.15767	5.50926	2.84007	14.6485	-2.31204	0.0143204	0.619969	ldlrad3	NW_024873253.1	112677	232922	+	5947	protein_coding	low density lipoprotein receptor class A domain containing 3%2C transcript variant X1 && sp|A4IHY6|LRAD3_XENTR Low-density lipoprotein receptor class A domain-containing protein 3 OS=Xenopus tropicalis OX=8364 GN=ldlrad3 PE=2 SV=1 && PF00057:Low-density lipoprotein receptor domain class A	-
109100553	3.33519	18.9097	18.1413	11.1835	14.0723	16.4966	20.8733	15.8781	41.6814	30.7564	27.7384	142.271	6.31534	25.7099	14.716	41.4787	-1.48982	0.0143316	0.619969	cdc42ep3	NC_056609.1	25580835	25588508	+	2285	protein_coding	CDC42 effector protein (Rho GTPase binding) 3%2C transcript variant X1 && sp|Q9CQC5|BORG2_MOUSE Cdc42 effector protein 3 OS=Mus musculus OX=10090 GN=Cdc42ep3 PE=1 SV=1 && -	-
109097036	21.1229	15.1278	12.0942	25.1628	23.7008	6.0777	9.63382	16.7138	15.5093	6.36339	56.3436	113.216	16.8409	99.1667	16.1314	46.3077	-1.5271	0.0143576	0.62026	pls1	NC_056573.1	6349287	6366085	-	4115	protein_coding	plastin 1 (I isoform)%2C transcript variant X3 && sp|A6H742|PLSI_BOVIN Plastin-1 OS=Bos taurus OX=9913 GN=PLS1 PE=2 SV=1 && PF00307:Calponin homology (CH) domain|PF13499:EF-hand domain pair	-
109070511	5.55865	7.5639	8.06278	0	7.40649	0.868243	20.0705	24.235	19.3867	19.0902	12.1355	39.0745	16.8409	19.2824	7.07579	21.435	-1.57372	0.0143735	0.62026	LOC109070511	NC_056618.1	11939769	12802767	+	2657	protein_coding	ribonuclease inhibitor-like && sp|P10775|RINI_PIG Ribonuclease inhibitor OS=Sus scrofa OX=9823 GN=RNH1 PE=1 SV=1 && PF13516:Leucine Rich repeat	-
109058823	8.89384	816.901	11.0863	310.341	28.1447	17.3649	41.7466	6.68552	26.172	100.754	13.0024	17.0325	69.4687	56.0108	176.354	41.3036	2.09392	0.0144228	0.62035	LOC109058823	NC_056574.1	37432815	37439637	+	3085	protein_coding	chromaffin granule amine transporter-like%2C transcript variant X1 && sp|P54219|VMAT1_HUMAN Chromaffin granule amine transporter OS=Homo sapiens OX=9606 GN=SLC18A1 PE=1 SV=1 && PF07690:Major Facilitator Superfamily	-
109110243	0	0	0	0	1.4813	1.73649	57.0001	0	0	2.12113	1.73365	9.01719	50.5227	9.1821	8.60256	10.3681	-3.60006	0.0144243	0.62035	LOC109110243	NC_056613.1	14545847	14554985	+	3548	protein_coding	uncharacterized LOC109110243%2C transcript variant X1 && - && -	-
109076297	0	0	1.00785	0	0	0	0	13.371	3.87734	1.06056	4.33412	12.0229	0	0	0.143978	4.95228	-4.33719	0.0144504	1	LOC109076297	NC_056587.1	2652940	2677697	-	3961	protein_coding	Golgi-associated kinase 1A-like%2C transcript variant X1 && sp|Q9UFP1|GAK1A_HUMAN Golgi-associated kinase 1A OS=Homo sapiens OX=9606 GN=GASK1A PE=1 SV=3 && PF15051:FAM198 protein	-
109113813	14.4525	47.9047	10.0785	64.3049	19.2569	44.2804	45.7607	6.68552	17.448	0	14.736	9.01719	25.2614	12.8549	35.1483	12.2861	1.51357	0.0144613	0.620739	treh	NC_056614.1	4883000	4895374	+	2858	protein_coding	trehalase (brush-border membrane glycoprotein) && sp|P19813|TREA_RABIT Trehalase OS=Oryctolagus cuniculus OX=9986 GN=TREH PE=1 SV=1 && PF01204:Trehalase	-
122141365	0	0	0	0	0	0	6.42255	19.2209	3.87734	0	4.33412	131.25	0	0	0.917507	22.6689	-4.57453	0.0145202	0.620739	LOC122141365	NC_056618.1	5750042	5757100	-	1015	protein_coding	uncharacterized LOC122141365 && - && PF07686:Immunoglobulin V-set domain	-
109056864	70.039	1048.86	90.7063	376.044	20.7382	98.1114	88.31	77.7192	142.492	81.6634	50.2758	30.0573	161.041	52.338	256.116	85.0839	1.58871	0.0145458	0.620739	LOC109056864	NC_056585.1	5191657	5193509	-	531	protein_coding	SH2 domain-containing protein 1A-like && sp|Q9BG88|SH21A_SAGOE SH2 domain-containing protein 1A OS=Saguinus oedipus OX=9490 GN=SH2D1A PE=2 SV=1 && PF00017:SH2 domain	-
109049801	0	0	0	0	0	0	0	1.67138	0	0	7.80142	43.0821	0	0.91821	0	7.63902	-5.37162	0.0145478	0.620739	LOC109049801	NC_056609.1	14300128	14307004	-	1964	protein_coding	hyaluronan-binding protein 2-like && sp|Q6L711|HABP2_RAT Hyaluronan-binding protein 2 OS=Rattus norvegicus OX=10116 GN=Habp2 PE=2 SV=1 && PF00008:EGF-like domain|PF00051:Kringle domain|PF00089:Trypsin	-
109064987	18.8994	39.0801	32.2511	62.9069	53.3267	24.3108	24.0846	22.5636	13.5707	7.42395	6.93459	39.0745	12.6307	9.1821	36.4085	15.9114	1.19089	0.0145889	0.620739	LOC109064987	NC_056614.1	3657253	3668425	+	2166	protein_coding	choline-phosphate cytidylyltransferase A-like && sp|P49585|PCY1A_HUMAN Choline-phosphate cytidylyltransferase A OS=Homo sapiens OX=9606 GN=PCYT1A PE=1 SV=2 && PF01467:Cytidylyltransferase-like	-
109058463	21.1229	6.30325	5.03924	18.1731	2.96259	17.3649	24.8874	56.8269	37.804	10.6056	41.6076	70.1337	28.419	11.0185	13.6933	36.6308	-1.42198	0.0146225	0.620739	LOC109058463	NC_056598.1	19126074	19153674	-	6898	protein_coding	protein patched homolog 1 && sp|Q98864|PTC1_DANRE Protein patched homolog 1 OS=Danio rerio OX=7955 GN=ptch1 PE=2 SV=1 && PF12349:Sterol-sensing domain of SREBP cleavage-activation|PF02460:Patched family	-
109083174	32.2402	1425.79	380.966	2405.84	57.0299	203.169	514.607	178.002	337.328	66.8155	212.372	359.686	79.9943	107.431	717.092	191.661	1.90312	0.014634	0.620739	LOC109083174	NC_056601.1	3232132	3233007	+	753	protein_coding	polyubiquitin-like && sp|P42739|UBIQP_ACEPE Polyubiquitin (Fragment) OS=Acetabularia peniculus OX=35862 PE=3 SV=2 && PF00240:Ubiquitin family	-
109077490	135.631	45.3834	41.3217	111.835	55.5487	163.23	43.3522	20.8923	31.0187	34.9986	51.1426	61.1165	25.2614	66.1111	85.1859	41.5059	1.03593	0.0146443	0.620739	gpr180	NW_024879140.1	25602	32977	-	1906	protein_coding	G protein-coupled receptor 180 && sp|Q8BPS4|GP180_MOUSE Integral membrane protein GPR180 OS=Mus musculus OX=10090 GN=Gpr180 PE=1 SV=1 && PF10192:Rhodopsin-like GPCR transmembrane domain	-
109084347	26.6815	141.193	69.5415	155.17	14.0723	13.8919	41.7466	12.5354	37.804	19.0902	26.8715	5.00955	14.7358	46.8287	66.0424	23.2679	1.4982	0.0146487	0.620739	LOC109084347	NC_056610.1	24560939	24573655	+	1868	protein_coding	tripartite motif-containing protein 16-like && sp|Q61510|TRI25_MOUSE E3 ubiquitin/ISG15 ligase TRIM25 OS=Mus musculus OX=10090 GN=Trim25 PE=1 SV=2 && PF00622:SPRY domain|PF00643:B-box zinc finger|PF13765:SPRY-associated domain|PF15227:zinc finger of C3HC4-type, RING	-
109062916	3.33519	60.5112	5.03924	15.3773	14.813	18.2331	13.6479	8.3569	7.75467	0	0.866824	0	0	8.26389	18.7081	3.60604	2.35878	0.0147063	0.620991	LOC109062916	NC_056604.1	5322495	5323437	-	943	protein_coding	glutamic acid-rich protein-like && - && -	-
109103596	0	0	1.00785	0	2.96259	8.68243	10.4366	7.52121	1.93867	2.12113	26.8715	10.0191	0	144.159	3.2985	27.5187	-3.03076	0.0147113	0.620991	nos2b	NC_056611.1	20341423	20353015	+	4233	protein_coding	nitric oxide synthase 2b%2C inducible && sp|P35228|NOS2_HUMAN Nitric oxide synthase, inducible OS=Homo sapiens OX=9606 GN=NOS2 PE=1 SV=2 && PF00667:FAD binding domain|PF00258:Flavodoxin|PF00175:Oxidoreductase NAD-binding domain|PF02898:Nitric oxide synthase, oxygenase domain	-
109048004	10.0056	34.0375	35.2747	44.7338	17.0349	30.3885	72.2537	56.8269	23.264	57.2705	169.898	219.418	54.7329	29.3827	34.8184	87.2561	-1.32512	0.0147251	0.620991	LOC109048004	NC_056594.1	17007782	17037733	+	3589	protein_coding	rap guanine nucleotide exchange factor 3-like && sp|O95398|RPGF3_HUMAN Rap guanine nucleotide exchange factor 3 OS=Homo sapiens OX=9606 GN=RAPGEF3 PE=1 SV=6 && PF00617:RasGEF domain|PF00610:Domain found in Dishevelled, Egl-10, and Pleckstrin (DEP)|PF00618:RasGEF N-terminal motif|PF00027:Cyclic nucleotide-binding domain	-
109058415	0	0	1.00785	0	1.4813	6.0777	7.22537	7.52121	11.632	4.24226	6.06777	44.0841	4.21023	9.1821	2.25603	12.4199	-2.39699	0.0147819	0.622642	LOC109058415	NC_056580.1	9895642	9907076	+	1576	protein_coding	partitioning defective 3 homolog B-like && - && -	-
109106104	51.1396	12.6065	43.3374	27.9586	21.4788	6.0777	31.3099	13.371	16.4787	4.24226	20.8038	5.00955	7.3679	8.26389	27.7012	10.791	1.35113	0.0149098	0.622739	calhm6	NC_056587.1	13145666	13150846	-	1630	protein_coding	calcium homeostasis modulator family member 6%2C transcript variant X1 && sp|Q561R8|CAHM6_RAT Calcium homeostasis modulator protein 6 OS=Rattus norvegicus OX=10116 GN=Calhm6 PE=1 SV=1 && PF14798:Calcium homeostasis modulator	-
109078287	16.6759	119.762	41.3217	155.17	34.8105	51.2263	117.212	5.01414	22.2947	13.7873	71.9464	31.0592	24.2088	38.5648	76.5969	29.5536	1.3697	0.0149143	0.622739	LOC109078287	NC_056599.1	13800979	13816028	-	1944	protein_coding	hemicentin-1-like%2C transcript variant X2 && - && PF07679:Immunoglobulin I-set domain|PF03921:Intercellular adhesion molecule (ICAM), N-terminal domain	-
109045894	0	0	2.0157	0	4.44389	0	0.802819	5.01414	0	2.12113	3.4673	50.0955	5.26278	5.50926	1.03749	10.21	-3.2186	0.014976	0.622739	LOC109045894	NC_056617.1	4325056	4328853	-	3107	protein_coding	ankyrin repeat domain-containing protein SOWAHB-like && sp|Q6NRK3|SWAHB_XENLA Ankyrin repeat domain-containing protein SOWAHB OS=Xenopus laevis OX=8355 GN=sowahb PE=2 SV=1 && PF13857:Ankyrin repeats (many copies)	-
109086899	3.33519	10.0852	3.02354	0	1.4813	18.2331	4.81691	14.2067	17.448	19.0902	14.736	90.1719	2.10511	10.1003	5.85361	23.9798	-2.02512	0.0149772	0.622739	colec12	NC_056598.1	17777458	17808051	+	3443	protein_coding	collectin sub-family member 12%2C transcript variant X1 && sp|A5PMY6|COL12_DANRE Collectin-12 OS=Danio rerio OX=7955 GN=colec12 PE=2 SV=1 && PF00059:Lectin C-type domain|PF01391:Collagen triple helix repeat (20 copies)	-
109102393	140.078	624.021	122.957	554.979	135.539	204.905	100.352	161.288	93.056	174.993	122.222	152.29	105.256	118.449	268.976	132.508	1.01881	0.0149849	0.622739	LOC109102393	NC_056610.1	13431138	13439453	+	3159	protein_coding	SUMO-interacting motif-containing protein 1-like%2C transcript variant X1 && sp|Q8NDZ2|SIMC1_HUMAN SUMO-interacting motif-containing protein 1 OS=Homo sapiens OX=9606 GN=SIMC1 PE=1 SV=3 && -	-
109068675	58.9217	26.4736	36.2825	47.5297	64.4364	58.1723	73.0565	62.6768	55.252	75.3001	129.157	424.81	51.5753	47.7469	52.1247	120.931	-1.21092	0.0150121	0.622739	LOC109068675	NC_056578.1	19993191	20008885	+	2738	protein_coding	gamma-butyrobetaine dioxygenase-like && sp|Q9QZU7|BODG_RAT Gamma-butyrobetaine dioxygenase OS=Rattus norvegicus OX=10116 GN=Bbox1 PE=1 SV=1 && PF02668:Taurine catabolism dioxygenase TauD, TfdA family|PF06155:Protein of unknown function (DUF971)	-
109052218	22.2346	89.5061	67.5258	136.997	42.217	11.2872	14.4507	26.7421	117.289	574.826	51.1426	67.128	183.145	107.431	54.8884	161.1	-1.55802	0.0150138	0.622739	pcdh15a	NC_056609.1	25152655	25326548	-	6422	protein_coding	protocadherin-related 15a && sp|Q0ZM14|PCD15_CHICK Protocadherin-15 OS=Gallus gallus OX=9031 GN=Pcdh15 PE=1 SV=1 && PF18432:Extracellular Cadherin domain|PF00028:Cadherin domain	-
109086971	0	0	18.1413	0	5.18454	13.8919	1.60564	10.864	2.908	13.7873	37.2734	92.1757	30.5241	13.7732	5.54619	28.758	-2.35684	0.0150407	0.623119	LOC109086971	NC_056603.1	38489481	38518104	-	8652	protein_coding	matrix metalloproteinase-15-like%2C transcript variant X1 && sp|P51511|MMP15_HUMAN Matrix metalloproteinase-15 OS=Homo sapiens OX=9606 GN=MMP15 PE=1 SV=1 && PF00413:Matrixin|PF11857:Domain of unknown function (DUF3377)|PF01471:Putative peptidoglycan binding domain|PF00045:Hemopexin	-
122134966	0	55.4686	15.1177	32.1524	5.18454	19.1013	15.2536	2.50707	12.6013	3.18169	4.33412	0	3.15767	7.34568	20.3255	4.73251	2.09405	0.0150886	0.624371	LOC122134966	NC_056593.1	7176813	7181829	+	1669	protein_coding	uncharacterized LOC122134966 && - && -	-
109113578	0	0	7.05493	0	5.92519	2.60473	6.42255	17.5495	7.75467	11.6662	22.5374	63.1203	7.3679	0	3.14391	18.5709	-2.52469	0.0151675	0.626164	LOC109113578	NC_056588.1	6486052	6508047	+	4051	protein_coding	calmin-like && sp|Q8C5W0|CLMN_MOUSE Calmin OS=Mus musculus OX=10090 GN=Clmn PE=1 SV=2 && PF00307:Calponin homology (CH) domain	-
109069126	44.4692	329.029	310.417	324.32	34.8105	86.8243	111.592	69.3623	63.976	49.8465	53.7431	136.26	15.7883	113.858	177.352	71.8335	1.30153	0.0154736	0.634347	LOC109069126	NC_056618.1	23039047	23047891	-	2247	protein_coding	interferon-induced protein 44-like%2C transcript variant X2 && sp|Q53G44|IF44L_HUMAN Interferon-induced protein 44-like OS=Homo sapiens OX=9606 GN=IFI44L PE=2 SV=3 && PF07534:TLD|PF01926:50S ribosome-binding GTPase	-
122134840	68.9272	533.255	174.358	528.418	64.4364	144.997	175.014	86.0761	120.197	73.1789	135.225	82.1566	206.301	42.2377	241.344	106.482	1.17866	0.0155493	0.635285	LOC122134840	NC_056573.1	23936281	23943484	-	1338	protein_coding	uncharacterized LOC122134840%2C transcript variant X1 && - && -	-
109051414	15.5642	0	18.1413	0	91.0998	18.2331	20.8733	127.025	151.216	27.5747	80.6146	49.0936	31.5767	135.895	23.4159	86.1422	-1.86782	0.0155684	0.635285	slc35f6	NC_056616.1	15126105	15132568	+	2369	protein_coding	solute carrier family 35 member F6%2C transcript variant X2 && sp|Q5RFT1|S35F6_PONAB Solute carrier family 35 member F6 OS=Pongo abelii OX=9601 GN=SLC35F6 PE=2 SV=1 && PF06027:Solute carrier family 35	-
109105750	16.6759	16.3884	29.2276	32.1524	17.7756	17.3649	23.2817	12.5354	10.6627	53.0282	82.3483	282.539	15.7883	14.6914	21.8381	67.3704	-1.6266	0.0155973	0.635287	LOC109105750	NC_056612.1	11490537	11528684	+	9727	protein_coding	myosin-10-like%2C transcript variant X1 && sp|P35580|MYH10_HUMAN Myosin-10 OS=Homo sapiens OX=9606 GN=MYH10 PE=1 SV=3 && PF00063:Myosin head (motor domain)|PF02736:Myosin N-terminal SH3-like domain|PF01576:Myosin tail	-
109047808	322.402	1376.63	505.939	1726.45	174.793	437.594	396.592	401.967	418.752	290.595	336.328	234.447	509.437	206.597	705.771	342.589	1.04173	0.015662	0.636557	LOC109047808	NC_056590.1	10770890	10783474	+	3650	protein_coding	uncharacterized LOC109047808%2C transcript variant X1 && - && PF16064:Domain of unknown function (DUF4806)	-
109112305	0	46.644	0	82.478	2.96259	0	3.21127	0	0	0	2.60047	4.00764	0	2.75463	19.328	1.33753	3.84327	0.015672	0.636557	LOC109112305	NC_056609.1	4577460	4582048	+	2475	protein_coding	uncharacterized LOC109112305 && - && PF00632:HECT-domain (ubiquitin-transferase)	-
122145055	58.9217	16.3884	10.0785	0	8.14714	15.6284	0	5.84983	0	0	3.4673	0	0	0	15.5949	1.33102	3.5193	0.0157503	0.638144	LOC122145055	NC_056576.1	22387682	22390428	-	1531	protein_coding	uncharacterized LOC122145055 && - && -	-
109062775	0	0	6.04709	23.7648	0	8.68243	4.01409	0	0	0	0	0	0	0.91821	6.07264	0.131173	4.6936	0.015765	0.638144	LOC109062775	NC_056609.1	22838199	22841217	+	1859	protein_coding	tetratricopeptide repeat protein 9A-like && sp|Q92623|TTC9A_HUMAN Tetratricopeptide repeat protein 9A OS=Homo sapiens OX=9606 GN=TTC9 PE=1 SV=3 && PF07719:Tetratricopeptide repeat	-
109094866	1.11173	0	19.1491	0	14.0723	30.3885	26.493	18.3852	21.3253	30.7564	93.617	211.403	13.6832	17.446	13.0307	58.088	-2.14297	0.0158118	0.638559	LOC109094866	NC_056580.1	25831980	26052419	-	8602	protein_coding	tensin-1-like%2C transcript variant X2 && sp|Q9HBL0|TENS1_HUMAN Tensin-1 OS=Homo sapiens OX=9606 GN=TNS1 PE=1 SV=2 && PF10409:C2 domain of PTEN tumour-suppressor protein|PF08416:Phosphotyrosine-binding domain|PF00017:SH2 domain	-
109080032	6.67038	15.1278	10.0785	6.98966	8.14714	11.2872	4.81691	13.371	23.264	18.0296	26.8715	21.0401	10.5256	18.3642	9.01679	18.7809	-1.06948	0.015943	0.640918	fbxo43	NC_056612.1	29610729	29621891	-	2185	protein_coding	F-box protein 43%2C transcript variant X3 && sp|Q8AXF4|FBX43_XENLA F-box only protein 43 OS=Xenopus laevis OX=8355 GN=fbxo43 PE=1 SV=1 && -	-
109108917	0	0	3.02354	0	7.40649	0	0.802819	0	24.2333	2.12113	52.0094	7.01337	11.5781	2.75463	1.60469	14.2443	-3.09251	0.016097	0.644905	LOC109108917	NC_056614.1	14128596	14142056	-	6840	protein_coding	alpha-protein kinase 3-like%2C transcript variant X1 && sp|Q924C5|ALPK3_MOUSE Alpha-protein kinase 3 OS=Mus musculus OX=10090 GN=Alpk3 PE=1 SV=1 && PF07679:Immunoglobulin I-set domain|PF02816:Alpha-kinase family	-
109093695	0	7.5639	13.102	30.7545	0	0	3.21127	0	0	0	1.73365	0	0	0	7.80453	0.247664	4.64219	0.0161263	0.644922	LOC109093695	NC_056578.1	11638776	11642731	+	1933	protein_coding	E3 ubiquitin-protein ligase TRIM39-like && sp|Q02084|A33_PLEWA Zinc-binding protein A33 OS=Pleurodeles waltl OX=8319 PE=1 SV=2 && PF00622:SPRY domain|PF00643:B-box zinc finger|PF13765:SPRY-associated domain|PF00097:Zinc finger, C3HC4 type (RING finger)	-
109053917	10.0056	8.82455	23.1805	13.9793	15.5536	14.7601	15.2536	61.8411	2.908	4.24226	5.20094	8.01528	4.21023	9.1821	14.5082	13.6571	1.21063	0.0162777	0.64627	LOC109053917	NC_056604.1	21955417	21959154	+	1799	protein_coding	8-oxo-dGDP phosphatase NUDT18-like%2C transcript variant X1 && sp|Q568Q0|NUD18_DANRE 8-oxo-dGDP phosphatase NUDT18 OS=Danio rerio OX=7955 GN=nudt18 PE=2 SV=1 && PF00293:NUDIX domain	-
109046994	27.7932	0	59.463	0	14.0723	32.9932	61.0142	116.161	51.3747	53.0282	100.552	314.6	43.1548	33.9738	27.9051	101.835	-1.8621	0.0163061	0.646547	LOC109046994	NC_056576.1	23936304	24008700	-	10818	protein_coding	PDZ domain-containing protein 2-like%2C transcript variant X2 && sp|O15018|PDZD2_HUMAN PDZ domain-containing protein 2 OS=Homo sapiens OX=9606 GN=PDZD2 PE=1 SV=4 && PF00595:PDZ domain	-
109059958	18.8994	0	5.03924	0	5.92519	6.94594	9.63382	30.9205	12.6013	18.0296	28.6052	72.1375	10.5256	3.67284	6.6348	25.2132	-1.91257	0.0164375	0.648211	LOC109059958	NC_056574.1	30771998	30781898	-	3974	protein_coding	low-density lipoprotein receptor-like && sp|Q28832|LDLR_PIG Low-density lipoprotein receptor (Fragment) OS=Sus scrofa OX=9823 GN=LDLR PE=2 SV=2 && PF14670:Coagulation Factor Xa inhibitory site|PF07645:Calcium-binding EGF domain|PF00058:Low-density lipoprotein receptor repeat class B|PF00057:Low-density lipoprotein receptor domain class A	-
109062490	71.1507	47.9047	59.463	26.5607	14.0723	94.6385	35.324	137.053	77.5467	20.1507	158.629	236.451	98.9403	61.5201	49.8734	112.899	-1.17896	0.0164428	0.648211	LOC109062490	NC_056580.1	13861133	13920930	-	10067	protein_coding	collagen alpha-3(VI) chain-like && sp|P15989|CO6A3_CHICK Collagen alpha-3(VI) chain OS=Gallus gallus OX=9031 GN=COL6A3 PE=2 SV=2 && PF01391:Collagen triple helix repeat (20 copies)|PF00014:Kunitz/Bovine pancreatic trypsin inhibitor domain|PF00092:von Willebrand factor type A domain	-
109091252	16.6759	11.3458	9.07063	16.7752	10.3691	19.9696	1.60564	0	5.816	1.06056	8.66824	0	2.10511	2.75463	12.2588	2.91494	2.05874	0.0164908	0.648211	rnf34b	NC_056606.1	19317374	19339931	+	4046	protein_coding	ring finger protein 34b%2C transcript variant X1 && sp|Q5NVC7|RNF34_PONAB E3 ubiquitin-protein ligase RNF34 OS=Pongo abelii OX=9601 GN=RNF34 PE=2 SV=2 && PF13920:Zinc finger, C3HC4 type (RING finger)	-
109077462	11.1173	42.8621	36.2825	5.59173	44.4389	19.1013	43.3522	61.8411	46.528	60.4522	66.7455	101.193	43.1548	41.3195	28.9637	60.1763	-1.0453	0.0165897	0.648211	LOC109077462	NC_056577.1	31385245	31433888	-	5116	protein_coding	histone deacetylase 4-like%2C transcript variant X1 && sp|P56524|HDAC4_HUMAN Histone deacetylase 4 OS=Homo sapiens OX=9606 GN=HDAC4 PE=1 SV=3 && PF12203:Glutamine rich N terminal domain of histone deacetylase 4|PF00850:Histone deacetylase domain	-
109066099	25.5698	22.6917	0	0	0.740649	0	0.802819	0	0	0	0	0	0	0	7.11499	0	5.33701	0.0166189	0.648211	tkta	NC_056607.1	9599575	9613960	-	2076	protein_coding	transketolase a && sp|P29401|TKT_HUMAN Transketolase OS=Homo sapiens OX=9606 GN=TKT PE=1 SV=3 && PF00456:Transketolase, thiamine diphosphate binding domain|PF02780:Transketolase, C-terminal domain|PF02779:Transketolase, pyrimidine binding domain	-
109064737	0	0	0	0	0	0	0	0	0	0	0	68.1299	0	26.6281	0	13.5369	-6.19729	0.0166731	0.648211	LOC109064737	NC_056599.1	13724583	13728902	+	1793	protein_coding	protein phosphatase Slingshot homolog 3-like && sp|Q68J44|DUS29_HUMAN Dual specificity phosphatase 29 OS=Homo sapiens OX=9606 GN=DUSP29 PE=1 SV=1 && PF00782:Dual specificity phosphatase, catalytic domain	-
109113714	45.5809	103.373	329.566	90.8656	61.4738	61.6452	136.479	101.119	71.7307	25.4535	45.0749	35.0669	51.5753	61.5201	118.426	55.9343	1.08058	0.0167175	0.648211	tlr7	NC_056605.1	31410798	31415486	+	3953	protein_coding	toll-like receptor 7 && sp|Q9NYK1|TLR7_HUMAN Toll-like receptor 7 OS=Homo sapiens OX=9606 GN=TLR7 PE=1 SV=1 && PF01582:TIR domain|PF13855:Leucine rich repeat	-
109052424	0	0	0	0	0	0	0	35.099	0	0	0	146.279	0	1.83642	0	26.1735	-7.14865	0.0167526	0.648211	LOC109052424	NC_056592.1	13976428	13985018	+	2464	protein_coding	complement factor B-like && sp|Q864V9|CFAB_GORGO Complement factor B OS=Gorilla gorilla gorilla OX=9595 GN=CFB PE=3 SV=1 && PF00089:Trypsin|PF00084:Sushi repeat (SCR repeat)|PF00092:von Willebrand factor type A domain	-
109106672	0	45.3834	9.07063	11.1835	17.0349	0	17.662	0	0.969334	1.06056	8.66824	0	1.05256	1.83642	14.3335	1.94102	2.8687	0.0167676	0.648211	LOC109106672	NC_056573.1	21974410	21982266	+	1857	protein_coding	prolyl 4-hydroxylase subunit alpha-1-like && sp|P54001|P4HA1_RAT Prolyl 4-hydroxylase subunit alpha-1 OS=Rattus norvegicus OX=10116 GN=P4ha1 PE=2 SV=2 && PF08336:Prolyl 4-Hydroxylase alpha-subunit, N-terminal region|PF13640:2OG-Fe(II) oxygenase superfamily	-
109082286	36.6871	11.3458	1.00785	25.1628	4.44389	0	0.802819	5.01414	0	0	0	0	0	1.83642	11.35	0.978652	3.49303	0.0167714	0.648211	LOC109082286	NC_056591.1	15593318	15602060	-	2598	protein_coding	ras-related protein Rab-15-like && sp|P35289|RAB15_RAT Ras-related protein Rab-15 OS=Rattus norvegicus OX=10116 GN=Rab15 PE=2 SV=1 && PF00071:Ras family	-
109060343	0	0	1.00785	0	2.22195	5.20946	0	217.279	227.793	0	1.73365	0	0	0	1.20561	63.8295	-5.70601	0.0168427	0.648211	LOC109060343	NC_056578.1	7237142	7248873	+	2604	protein_coding	sterile alpha motif domain-containing protein 3-like%2C transcript variant X1 && - && -	-
122148193	225.681	1471.18	617.811	1593.64	145.908	291.73	297.846	448.766	196.775	237.566	394.405	304.581	246.298	303.928	663.399	304.617	1.12165	0.0168868	0.648211	LOC122148193	NC_056588.1	19749085	19757576	+	2271	protein_coding	T cell receptor beta chain MC.7.G5-like%2C transcript variant X1 && - && PF07654:Immunoglobulin C1-set domain	-
109045197	187.882	1633.8	254.985	862.524	128.873	216.192	307.48	373.554	163.817	203.628	156.895	76.1452	334.713	224.043	513.105	218.971	1.2274	0.0168983	0.648211	LOC109045197	NC_056617.1	10633426	10635905	+	1078	protein_coding	granzyme K%2C transcript variant X1 && sp|P49863|GRAK_HUMAN Granzyme K OS=Homo sapiens OX=9606 GN=GZMK PE=1 SV=1 && PF00089:Trypsin	-
109071044	1.11173	18.9097	2.0157	0	2.22195	2.60473	5.61973	0	34.896	37.1197	0.866824	100.191	46.3125	0	4.64051	31.3409	-2.76335	0.0169009	0.648211	cfap43	NC_056609.1	16735362	16748955	+	5330	protein_coding	cilia and flagella associated protein 43 && sp|A0A1L8GXY4|CFA43_XENLA Cilia- and flagella-associated protein 43 OS=Xenopus laevis OX=8355 GN=cfap43 PE=2 SV=1 && -	-
109079982	24.4581	32.7769	49.3845	8.38759	38.5137	41.6757	40.1409	58.4983	38.7734	30.7564	52.8763	277.529	78.9417	31.2191	33.6196	81.2278	-1.2665	0.017006	0.648211	ptprsa	NC_056618.1	14302171	14507091	-	11484	protein_coding	protein tyrosine phosphatase receptor type Sa%2C transcript variant X24 && sp|Q13332|PTPRS_HUMAN Receptor-type tyrosine-protein phosphatase S OS=Homo sapiens OX=9606 GN=PTPRS PE=1 SV=3 && PF13927:Immunoglobulin domain|PF00102:Protein-tyrosine phosphatase|PF07679:Immunoglobulin I-set domain|PF00041:Fibronectin type III domain	-
109095573	97.8322	16.3884	104.816	19.571	91.8404	117.213	242.451	216.444	241.364	127.268	247.912	314.6	221.037	127.631	98.5875	213.751	-1.11181	0.0170305	0.648211	LOC109095573	NC_056579.1	19841344	19869504	-	4433	protein_coding	inactive carboxypeptidase-like protein X2%2C transcript variant X1 && sp|Q640N1|AEBP1_MOUSE Adipocyte enhancer-binding protein 1 OS=Mus musculus OX=10090 GN=Aebp1 PE=1 SV=1 && PF00246:Zinc carboxypeptidase|PF13620:Carboxypeptidase regulatory-like domain|PF00754:F5/8 type C domain|PF07679:Immunoglobulin I-set domain	-
122134867	51.1396	287.428	79.62	287.974	20.7382	48.6216	85.9016	43.4559	43.62	62.5733	82.3483	27.0516	16.8409	72.5386	123.06	49.7755	1.30091	0.0170798	0.648211	LOC122134867	NC_056573.1	24470207	24475069	+	1896	protein_coding	uncharacterized LOC122134867 && - && -	-
109097114	0	31.5162	5.03924	5.59173	2.22195	0	0	0	0	0	0.866824	0	0	0	6.33845	0.123832	4.75419	0.0170824	0.648211	si:ch211-218d20.15	NC_056605.1	21996815	21999432	+	1590	protein_coding	uncharacterized si:ch211-218d20.15%2C transcript variant X2 && - && -	-
109108933	0	0	0	0	0	0	0	0	0	2.12113	2.60047	28.0535	3.15767	0.91821	0	5.26442	-4.83314	0.0171432	1	LOC109108933	NC_056589.1	25915084	25923015	-	2628	protein_coding	uncharacterized LOC109108933 && sp|Q60997|DMBT1_MOUSE Deleted in malignant brain tumors 1 protein OS=Mus musculus OX=10090 GN=Dmbt1 PE=1 SV=2 && PF00100:Zona pellucida-like domain	-
109047243	0	0	5.03924	0	12.591	9.55067	15.2536	8.3569	0	0	39.0071	293.56	22.1037	5.50926	6.06207	52.6481	-3.10193	0.0171542	0.648759	LOC109047243	NW_024879262.1	204578	244650	-	2971	protein_coding	protein kinase C and casein kinase II substrate protein 3-like%2C transcript variant X1 && sp|Q99JB8|PACN3_MOUSE Protein kinase C and casein kinase II substrate protein 3 OS=Mus musculus OX=10090 GN=Pacsin3 PE=1 SV=1 && PF14604:Variant SH3 domain|PF00611:Fes/CIP4, and EFC/F-BAR homology domain	-
109098504	40.0223	443.749	38.2982	285.178	20.7382	35.598	99.5495	29.2492	57.1907	34.9986	59.8109	19.0363	106.308	34.892	137.59	48.7837	1.49356	0.0172745	0.649607	LOC109098504	NC_056582.1	6787165	6800852	+	2050	protein_coding	FYN-binding protein 1-like%2C transcript variant X3 && sp|O15117|FYB1_HUMAN FYN-binding protein 1 OS=Homo sapiens OX=9606 GN=FYB1 PE=1 SV=2 && PF14603:Helically-extended SH3 domain	-
109102750	15.5642	360.546	0	12.5814	51.8454	37.3344	0	0	0	18.0296	8.66824	20.0382	211.564	2.75463	68.2673	37.2935	2.87382	0.0173582	0.649607	LOC109102750	NC_056603.1	18361045	18393223	+	4606	protein_coding	myosin-binding protein C%2C cardiac-type-like%2C transcript variant X2 && sp|Q90688|MYPC3_CHICK Myosin-binding protein C, cardiac-type OS=Gallus gallus OX=9031 GN=MYBPC3 PE=1 SV=3 && PF18362:Tri-helix bundle domain|PF07679:Immunoglobulin I-set domain|PF00041:Fibronectin type III domain	-
122142438	1.11173	0	0	0	0	0	2.40846	0	0.969334	8.48451	0	59.1127	8.42045	0	0.502884	10.9981	-4.34607	0.0173823	0.649607	LOC122142438	NC_056621.1	18432	33656	-	1253	protein_coding	interferon-induced GTP-binding protein Mx-like && sp|Q6PW23|MX_EPICO Interferon-induced GTP-binding protein Mx OS=Epinephelus coioides OX=94232 GN=mx PE=2 SV=1 && PF02212:Dynamin GTPase effector domain|PF01031:Dynamin central region	-
109077519	0	0	0	0	0	0	0	0	0	6.36339	26.0047	11.021	0	1.83642	0	6.46079	-5.13135	0.0174005	0.649607	LOC109077519	NC_056593.1	12119893	12122678	-	797	protein_coding	sushi%2C von Willebrand factor type A%2C EGF and pentraxin domain-containing protein 1-like && - && -	-
109083178	3.33519	84.4635	19.1491	135.599	2.96259	1.73649	90.7185	0	25.2027	7.42395	5.20094	25.0478	5.26278	2.75463	48.2807	10.1275	2.25297	0.017412	0.649607	LOC109083178	NC_056601.1	3227066	3238744	+	1093	protein_coding	polyubiquitin 12 && sp|P42739|UBIQP_ACEPE Polyubiquitin (Fragment) OS=Acetabularia peniculus OX=35862 PE=3 SV=2 && PF00240:Ubiquitin family	-
109079666	5.55865	8.82455	3.02354	12.5814	8.88778	3.47297	20.8733	23.3993	10.6627	5.30282	5.20094	148.283	17.8935	14.6914	9.03174	32.2048	-1.83138	0.0174384	0.649818	LOC109079666	NC_056619.1	4216488	4242690	-	3976	protein_coding	glutathione hydrolase 7 && sp|Q9UJ14|GGT7_HUMAN Glutathione hydrolase 7 OS=Homo sapiens OX=9606 GN=GGT7 PE=1 SV=2 && PF01019:Gamma-glutamyltranspeptidase	-
109068396	84.4915	8.82455	29.2276	41.938	63.6958	98.1114	107.578	111.983	107.596	47.7254	99.6848	494.944	112.624	84.4753	61.9809	151.29	-1.28356	0.0174963	0.649818	LOC109068396	NC_056584.1	25402973	25452447	-	4929	protein_coding	fibroblast growth factor receptor 2-like%2C transcript variant X1 && sp|Q8JG38|FGFR2_DANRE Fibroblast growth factor receptor 2 OS=Danio rerio OX=7955 GN=fgfr2 PE=1 SV=1 && PF07714:Protein tyrosine kinase|PF07679:Immunoglobulin I-set domain|PF18123:Fibroblast growth factor receptor 3 transmembrane domain	-
109083909	12.229	15.1278	0	26.5607	2.96259	0	10.4366	0	0	0	3.4673	0	2.10511	0	9.61668	0.796059	3.5781	0.0175573	0.649818	LOC109083909	NC_056612.1	22934973	22938077	+	2375	protein_coding	sodium channel subunit beta-1-like && sp|Q00954|SCN1B_RAT Sodium channel subunit beta-1 OS=Rattus norvegicus OX=10116 GN=Scn1b PE=1 SV=1 && PF07686:Immunoglobulin V-set domain	-
109080994	0	10.0852	20.157	30.7545	0	0	0	0	0	0	0	0	0	0	8.71381	0	5.62907	0.017559	0.649818	LOC109080994	NC_056606.1	2158486	2164598	-	2400	protein_coding	uncharacterized LOC109080994%2C transcript variant X1 && - && PF18717:CxC4 like cysteine cluster associated with KDZ transposases	-
109080754	75.5976	3376.02	797.207	901.666	23.7008	505.317	705.678	163.795	579.662	68.9367	286.919	388.741	148.41	97.3303	912.169	247.685	1.88057	0.0175697	0.649818	LOC109080754	NC_056576.1	12391133	12399020	+	1269	protein_coding	polyubiquitin-like%2C transcript variant X1 && sp|P42739|UBIQP_ACEPE Polyubiquitin (Fragment) OS=Acetabularia peniculus OX=35862 PE=3 SV=2 && PF00240:Ubiquitin family	-
109086216	12.229	315.162	21.1648	125.814	17.0349	52.9628	38.5353	26.7421	24.2333	25.4535	24.2711	12.0229	39.9972	50.5016	83.2719	29.0317	1.51573	0.017572	0.649818	gzm3.3	NC_056580.1	18685144	18698601	-	2056	protein_coding	granzyme 3%2C tandem duplicate 3 && sp|P18291|GRAB_RAT Granzyme B OS=Rattus norvegicus OX=10116 GN=Gzmb PE=1 SV=1 && PF00089:Trypsin	-
122134324	0	0	3.02354	0	0	3.47297	4.01409	0.83569	16.4787	12.7268	18.2033	15.0287	13.6832	0	1.50152	10.9938	-2.82351	0.0176433	0.649818	LOC122134324	NW_024879365.1	674869	676352	+	750	protein_coding	uncharacterized LOC122134324 && - && PF07686:Immunoglobulin V-set domain	-
109059542	6.67038	6.30325	20.157	34.9483	8.88778	7.81419	5.61973	14.2067	8.724	173.933	52.0094	39.0745	23.1562	1.83642	12.9144	44.7057	-1.8016	0.0176636	0.649818	LOC109059542	NC_056603.1	8616262	8628688	-	3248	protein_coding	arf-GAP domain and FG repeat-containing protein 2-like && sp|Q80WC7|AGFG2_MOUSE Arf-GAP domain and FG repeat-containing protein 2 OS=Mus musculus OX=10090 GN=Agfg2 PE=1 SV=1 && PF01412:Putative GTPase activating protein for Arf	-
109069532	0	0	0	0	0	0	0.802819	8.3569	0	0	0	57.1089	0	0.91821	0.114688	9.48343	-5.27146	0.017716	0.649818	LOC109069532	NC_056575.1	32426336	32431118	-	564	protein_coding	vitelline membrane outer layer protein 1 homolog && sp|P41366|VMO1_CHICK Vitelline membrane outer layer protein 1 OS=Gallus gallus OX=9031 GN=VMO1 PE=1 SV=1 && PF03762:Vitelline membrane outer layer protein I (VOMI)	-
109084188	0	194.14	171.334	54.5193	8.88778	12.1554	24.8874	4.17845	3.87734	11.6662	23.4043	45.086	16.8409	8.26389	66.5606	16.1881	2.03889	0.0177954	0.649818	LOC109084188	NC_056593.1	750476	778700	+	4941	protein_coding	GTPase IMAP family member 8-like && sp|Q8K3K9|GIMA4_RAT GTPase IMAP family member 4 OS=Rattus norvegicus OX=10116 GN=Gimap4 PE=1 SV=1 && -	-
109074243	0	0	0	0	0	0	2.40846	0	12.6013	10.6056	10.4019	10.0191	0	3.67284	0.344065	6.75726	-3.98048	0.0178019	0.649818	LOC109074243	NC_056572.1	35162784	35164495	-	1231	protein_coding	CD209 antigen-like protein E && sp|Q6ZS10|CL17A_HUMAN C-type lectin domain family 17, member A OS=Homo sapiens OX=9606 GN=CLEC17A PE=1 SV=2 && PF00059:Lectin C-type domain	-
109107568	8.89384	15.1278	34.2668	22.3669	12.591	37.3344	69.8452	72.7051	39.7427	55.1493	68.4791	54.1032	44.2074	81.7207	28.6323	59.4439	-1.04518	0.0178176	0.649818	LOC109107568	NC_056588.1	16368928	16414017	-	6879	protein_coding	kinase D-interacting substrate of 220 kDa B-like%2C transcript variant X1 && sp|Q9ULH0|KDIS_HUMAN Kinase D-interacting substrate of 220 kDa OS=Homo sapiens OX=9606 GN=KIDINS220 PE=1 SV=3 && PF12796:Ankyrin repeats (3 copies)|PF13637:Ankyrin repeats (many copies)|PF07693:KAP family P-loop domain|PF00023:Ankyrin repeat	-
109091630	32.2402	1.26065	37.2904	0	0	15.6284	0	0	0	0	0	0	0	3.67284	12.3456	0.524692	4.54164	0.0179048	0.649818	LOC109091630	NW_024879154.1	643706	658209	+	5573	protein_coding	uncharacterized LOC109091630%2C transcript variant X9 && - && -	-
109072889	199	1055.16	473.688	1126.73	55.5487	118.081	301.057	73.5408	318.911	38.1803	216.706	254.485	209.459	199.252	475.61	187.219	1.34411	0.0179121	0.649818	LOC109072889	NC_056572.1	32072288	32073956	+	1171	protein_coding	uncharacterized LOC109072889 && - && -	-
109078161	685.937	1202.66	119.934	376.044	674.731	869.979	706.48	181.345	15.5093	76.3606	97.9511	42.0802	871.517	351.675	662.252	233.777	1.50252	0.0179859	0.650337	LOC109078161	NC_056579.1	19891699	19895655	-	2389	protein_coding	steroidogenic acute regulatory protein%2C mitochondrial-like%2C transcript variant X1 && sp|Q9DG10|STAR_DANRE Steroidogenic acute regulatory protein, mitochondrial OS=Danio rerio OX=7955 GN=star PE=2 SV=1 && PF01852:START domain	-
122147204	44.4692	23.9523	6.04709	0	43.6983	19.1013	0.802819	5.01414	0	0	4.33412	0	0	9.1821	19.7244	2.6472	2.88392	0.0179959	0.650337	LOC122147204	NC_056572.1	37069358	37071507	+	925	protein_coding	polymeric immunoglobulin receptor-like && sp|P81265|PIGR_BOVIN Polymeric immunoglobulin receptor OS=Bos taurus OX=9913 GN=PIGR PE=2 SV=1 && PF07686:Immunoglobulin V-set domain	-
109087230	5.55865	13.8671	10.0785	11.1835	7.40649	6.0777	36.1268	10.0283	20.356	25.4535	51.1426	127.243	18.946	11.0185	12.8998	37.7411	-1.54204	0.018013	0.650337	baiap2l1b	NC_056599.1	33004534	33062299	+	2610	protein_coding	BAR/IMD domain containing adaptor protein 2 like 1b && sp|Q9UHR4|BI2L1_HUMAN Brain-specific angiogenesis inhibitor 1-associated protein 2-like protein 1 OS=Homo sapiens OX=9606 GN=BAIAP2L1 PE=1 SV=2 && PF14604:Variant SH3 domain|PF08397:IRSp53/MIM homology domain	-
109106948	7.78211	16.3884	6.04709	5.59173	4.44389	5.20946	21.6761	25.9064	7.75467	25.4535	27.7384	29.0554	21.0511	20.2006	9.59126	22.4514	-1.22523	0.0180403	0.650337	rassf10a	NC_056621.1	11541924	11545618	+	3695	protein_coding	Ras association domain family member 10a && sp|Q8BL43|RASFA_MOUSE Ras association domain-containing protein 10 OS=Mus musculus OX=10090 GN=Rassf10 PE=1 SV=2 && -	-
109094627	83.3797	32.7769	36.2825	72.6925	63.6958	92.0337	109.986	162.96	67.8534	90.148	188.968	354.676	73.679	62.4383	70.121	142.96	-1.02576	0.0180959	0.651676	LOC109094627	NC_056579.1	12286714	12304663	-	4824	protein_coding	sortilin-like && sp|Q6NUT7|SORT1_DANRE Sortilin OS=Danio rerio OX=7955 GN=sort1 PE=2 SV=1 && PF15902:Sortilin, neurotensin receptor 3,|PF15901:Sortilin, neurotensin receptor 3, C-terminal	-
109088083	0	0	0	0	4.44389	3.47297	2.40846	11.6997	0	19.0902	0	71.1356	3.15767	2.75463	1.47505	15.4054	-3.32527	0.0181544	0.652166	LOC109088083	NW_024879352.1	1822665	1834053	+	3625	protein_coding	hook microtubule-tethering protein 1 && sp|Q5TZ80|HOOK1_DANRE Protein Hook homolog 1 OS=Danio rerio OX=7955 GN=hook1 PE=2 SV=1 && PF05622:HOOK protein	-
109052306	21.1229	11.3458	22.1726	6.98966	30.3666	33.8615	32.1127	66.8552	23.264	42.4226	88.4161	607.158	34.7344	34.892	22.5674	128.249	-1.02426	0.0182336	0.652387	LOC109052306	NC_056595.1	11636792	11769663	+	10373	protein_coding	sickle tail protein-like%2C transcript variant X10 && sp|Q5T5P2|SKT_HUMAN Sickle tail protein homolog OS=Homo sapiens OX=9606 GN=KIAA1217 PE=1 SV=2 && PF03915:Actin interacting protein 3	-
109104599	57.8099	186.576	57.4473	32.1524	19.2569	49.4898	32.1127	15.0424	38.7734	31.8169	11.2687	9.01719	19.9986	52.338	62.1208	25.465	1.28296	0.0182786	0.652387	LOC109104599	NC_056591.1	18437668	18444684	+	2630	protein_coding	TRMT1-like protein && sp|Q7Z2T5|TRM1L_HUMAN TRMT1-like protein OS=Homo sapiens OX=9606 GN=TRMT1L PE=1 SV=2 && PF02005:N2,N2-dimethylguanosine tRNA methyltransferase	-
109049336	0	0	1.00785	0	0	0	0.802819	0	3.87734	0	4.33412	29.0554	7.3679	0	0.258667	6.37639	-4.28527	0.0183007	0.652387	efna1b	NC_056612.1	14128840	14140137	+	1812	protein_coding	ephrin-A1b && sp|P52794|EFNA1_XENLA Ephrin-A1 OS=Xenopus laevis OX=8355 GN=efna1 PE=2 SV=1 && PF00812:Ephrin	-
109103185	235.687	3325.59	767.98	2679.84	79.2494	764.054	939.298	307.534	537.011	276.807	841.686	789.505	251.561	488.488	1255.96	498.942	1.33143	0.0183568	0.652405	LOC109103185	NC_056586.1	18009598	18013602	-	1840	protein_coding	XIAP-associated factor 1-like && sp|Q6GPH4|XAF1_HUMAN XIAP-associated factor 1 OS=Homo sapiens OX=9606 GN=XAF1 PE=1 SV=1 && -	-
109071501	0	1.26065	0	0	0	0	0	0	2.908	0	41.6076	16.0306	0	0	0.180093	8.64945	-5.1403	0.0184408	0.652759	LOC109071501	NC_056609.1	12533602	12542652	+	5195	protein_coding	kyphoscoliosis peptidase-like && sp|Q8C8H8|KY_MOUSE Kyphoscoliosis peptidase OS=Mus musculus OX=10090 GN=Ky PE=1 SV=1 && -	-
109077259	22.2346	85.7242	5.03924	27.9586	9.62843	12.1554	3.21127	0	2.908	9.54508	9.53506	4.00764	10.5256	8.26389	23.7074	6.39789	1.88444	0.0184847	0.652776	harbi2	NC_056603.1	17435813	17437992	-	1931	protein_coding	harbinger transposase derived 2 && - && PF13359:DDE superfamily endonuclease	-
109049967	10.0056	201.704	14.1099	220.873	14.0723	18.2331	25.6902	15.8781	19.3867	27.5747	20.8038	36.0688	16.8409	27.5463	72.0983	23.4427	1.61546	0.0184968	0.652776	LOC109049967	NC_056615.1	29215936	29223540	-	972	protein_coding	dnaJ homolog subfamily C member 8-like%2C transcript variant X1 && sp|O75937|DNJC8_HUMAN DnaJ homolog subfamily C member 8 OS=Homo sapiens OX=9606 GN=DNAJC8 PE=1 SV=2 && PF00226:DnaJ domain	-
122140773	0	98.3307	116.91	109.039	7.40649	19.9696	102.761	23.3993	15.5093	13.7873	3.4673	25.0478	26.3139	26.6281	64.9166	19.1647	1.75896	0.0185676	0.654182	LOC122140773	NC_056615.1	749321	753910	-	2145	protein_coding	uncharacterized LOC122140773 && - && PF07686:Immunoglobulin V-set domain	-
109047505	196.776	1.26065	20.157	47.5297	51.1048	2.60473	256.099	12.5354	39.7427	37.1197	13.0024	23.0439	16.8409	19.2824	82.2189	23.0811	1.83519	0.0185737	0.654182	LOC109047505	NC_056605.1	32245200	32328858	-	3574	protein_coding	NACHT%2C LRR and PYD domains-containing protein 12-like && sp|Q5DU56|NLRC3_MOUSE Protein NLRC3 OS=Mus musculus OX=10090 GN=Nlrc3 PE=1 SV=2 && PF13516:Leucine Rich repeat|PF17779:NOD2 winged helix domain|PF14484:Fish-specific NACHT associated domain|PF05729:NACHT domain|PF17776:NLRC4 helical domain HD2	-
109104169	0	0	4.03139	0	0.740649	0.868243	1.60564	5.84983	15.5093	5.30282	1.73365	19.0363	0	3.67284	1.03513	7.30068	-2.76919	0.0186801	0.655963	LOC109104169	NC_056586.1	25280045	25285116	+	5072	protein_coding	E3 ubiquitin-protein ligase RNF186-like && sp|Q3SWY0|RN183_BOVIN E3 ubiquitin-protein ligase RNF183 OS=Bos taurus OX=9913 GN=RNF183 PE=2 SV=1 && -	-
109096648	0	0	3.02354	0	0	0	0.802819	10.0283	1.93867	0	4.33412	34.0649	0	4.59105	0.546623	7.85101	-3.78309	0.0187909	0.658783	LOC109096648	NC_056605.1	11989583	12008310	+	6632	protein_coding	fer-1-like protein 6%2C transcript variant X1 && sp|Q2WGJ9|FR1L6_HUMAN Fer-1-like protein 6 OS=Homo sapiens OX=9606 GN=FER1L6 PE=2 SV=2 && PF08150:FerB (NUC096) domain|PF16165:Ferlin C-terminus|PF00168:C2 domain|PF08151:FerI (NUC094) domain	-
109093295	0	0	2.0157	0	10.3691	0	0	45.963	10.6627	7.42395	1.73365	24.0458	25.2614	0	1.76925	16.4415	-3.15906	0.0187978	0.658783	LOC109093295	NC_056613.1	5017965	5021589	-	1977	protein_coding	adhesion G-protein coupled receptor G2-like && sp|Q8IZP9|AGRG2_HUMAN Adhesion G-protein coupled receptor G2 OS=Homo sapiens OX=9606 GN=ADGRG2 PE=1 SV=2 && PF00002:7 transmembrane receptor (Secretin family)	-
109092726	155.642	834.55	150.169	543.796	93.3217	229.216	166.986	122.011	233.609	161.206	110.953	151.288	147.358	149.668	310.526	153.728	1.01248	0.018896	0.66091	LOC109092726	NC_056588.1	681496	684803	-	1305	protein_coding	kelch domain-containing protein 1%2C transcript variant X1 && sp|Q80YG3|KLDC1_MOUSE Kelch domain-containing protein 1 OS=Mus musculus OX=10090 GN=Klhdc1 PE=2 SV=1 && PF13854:Kelch motif|PF13415:Galactose oxidase, central domain	-
109108091	0	0	0	0	0	0	0.802819	5.01414	0	6.36339	8.66824	3.00573	6.31534	0	0.114688	4.19526	-4.09534	0.0188995	1	LOC109108091	NC_056617.1	3082270	3109799	-	2607	protein_coding	zinc finger and BTB domain-containing protein 7C-like%2C transcript variant X1 && sp|A1YPR0|ZBT7C_HUMAN Zinc finger and BTB domain-containing protein 7C OS=Homo sapiens OX=9606 GN=ZBTB7C PE=2 SV=1 && PF00651:BTB/POZ domain	ZBTB
109078772	0	17.6491	35.2747	60.1111	51.1048	38.2027	62.6198	71.8694	102.749	110.299	100.552	147.281	55.7855	50.5016	37.8517	91.291	-1.26723	0.0189252	0.661274	LOC109078772	NC_056577.1	31669421	31716735	-	3851	protein_coding	R3H domain-containing protein 2 && sp|Q80TM6|R3HD2_MOUSE R3H domain-containing protein 2 OS=Mus musculus OX=10090 GN=R3hdm2 PE=1 SV=2 && PF12752:SUZ domain	-
109060737	31.1284	165.145	12.0942	103.447	9.62843	7.81419	12.0423	11.6997	27.1413	10.6056	21.6706	2.00382	18.946	11.9367	48.7571	14.8577	1.70652	0.0190625	0.661917	opn1sw2	NC_056607.1	15225435	15233055	-	3203	protein_coding	opsin 1 (cone pigments)%2C short-wave-sensitive 2%2C transcript variant X1 && sp|P32310|OPSB_CARAU Blue-sensitive opsin OS=Carassius auratus OX=7957 PE=1 SV=1 && PF00001:7 transmembrane receptor (rhodopsin family)	-
109056083	95.6088	42.8621	130.012	15.3773	188.865	95.5067	196.691	264.078	135.707	295.897	355.398	233.445	139.99	142.323	109.275	223.834	-1.02984	0.0191779	0.661917	LOC109056083	NC_056599.1	32527558	32557890	+	2639	protein_coding	TOM1-like protein 2%2C transcript variant X1 && sp|Q68FJ8|TM1L2_XENLA TOM1-like protein 2 OS=Xenopus laevis OX=8355 GN=tom1l2 PE=2 SV=1 && PF00790:VHS domain|PF03127:GAT domain	-
109048270	57.8099	60.5112	16.1256	0	1.4813	2.60473	18.4648	0.83569	2.908	13.7873	7.80142	3.00573	1.05256	3.67284	22.4282	4.72337	2.24766	0.0192701	0.661917	LOC109048270	NC_056619.1	21414955	21418134	-	1460	protein_coding	SLAM family member 5-like && - && PF13895:Immunoglobulin domain	-
109109448	0	11.3458	1.00785	27.9586	0	4.34121	0	0	0	0	0	0	0	0	6.37908	0	5.17483	0.0193021	0.661917	LOC109109448	NC_056589.1	25230231	25236796	-	2395	protein_coding	protein tyrosine phosphatase domain-containing protein 1-like && sp|A1L1R5|PTPC1_DANRE Protein tyrosine phosphatase domain-containing protein 1 OS=Danio rerio OX=7955 GN=ptpdc1 PE=2 SV=1 && PF00782:Dual specificity phosphatase, catalytic domain	-
109093645	0	0	0	0	0	0	0.802819	1.67138	0	6.36339	9.53506	14.0267	0	0.91821	0.114688	4.64497	-4.24185	0.0193658	1	LOC109093645	NC_056598.1	18045384	18050078	+	1114	protein_coding	mammalian ependymin-related protein 1-like && sp|Q9N0C7|EPDR1_MACFA Mammalian ependymin-related protein 1 OS=Macaca fascicularis OX=9541 GN=EPDR1 PE=2 SV=3 && PF00811:Ependymin	-
109101715	0	51.6866	0	40.54	2.22195	0	0	0	0	0	0	0	1.05256	2.75463	13.4927	0.543884	4.62685	0.0194298	0.661917	LOC109101715	NC_056585.1	7029077	7139180	-	6303	protein_coding	glutamate receptor 3%2C transcript variant X1 && sp|Q9Z2W9|GRIA3_MOUSE Glutamate receptor 3 OS=Mus musculus OX=10090 GN=Gria3 PE=1 SV=2 && PF10613:Ligated ion channel L-glutamate- and glycine-binding site|PF00060:Ligand-gated ion channel|PF01094:Receptor family ligand binding region	-
122139338	0	80.6816	31.2433	90.8656	18.5162	16.4966	21.6761	30.9205	1.93867	13.7873	6.93459	5.00955	3.15767	9.1821	37.0685	10.1329	1.86029	0.0194402	0.661917	LOC122139338	NC_056609.1	28514206	28518401	-	1639	protein_coding	gastrula zinc finger protein XlCGF26.1-like && - && PF00096:Zinc finger, C2H2 type	zf-C2H2
109057161	35.5754	302.556	10.0785	261.413	48.8828	27.7838	24.8874	2.50707	5.816	57.2705	15.6028	74.1414	2.10511	33.0556	101.597	27.2141	1.89935	0.0194724	0.661917	hsp70.3	NC_056599.1	25944074	25946685	-	2309	protein_coding	heat shock cognate 70-kd protein%2C tandem duplicate 3 && sp|Q91233|HSP70_ONCTS Heat shock 70 kDa protein OS=Oncorhynchus tshawytscha OX=74940 GN=hsp70 PE=2 SV=1 && PF00012:Hsp70 protein	-
109093733	86.7149	107.155	62.4865	65.7028	87.3965	91.1655	101.155	124.518	43.62	107.117	45.0749	1004.92	70.5213	161.605	85.9681	222.482	-1.37123	0.0195293	0.661917	LOC109093733	NC_056582.1	26521617	26535888	-	2651	protein_coding	ATP-dependent 6-phosphofructokinase%2C liver type-like && sp|P12382|PFKAL_MOUSE ATP-dependent 6-phosphofructokinase, liver type OS=Mus musculus OX=10090 GN=Pfkl PE=1 SV=4 && PF00365:Phosphofructokinase	-
109058077	28.905	0	40.3139	57.3152	31.8479	30.3885	25.6902	15.8781	45.5587	58.331	70.2128	295.564	98.9403	34.892	30.6372	88.4823	-1.53033	0.0195757	0.661917	LOC109058077	NC_056596.1	323768	334344	-	1803	protein_coding	RNA-binding protein%2C mRNA-processing factor 2a-like%2C transcript variant X1 && sp|Q6DH13|RBP2A_DANRE RNA-binding protein, mRNA-processing factor 2a OS=Danio rerio OX=7955 GN=rbpms2a PE=1 SV=1 && PF00076:RNA recognition motif. (a.k.a. RRM, RBD, or RNP domain)	-
109085584	0	5.0426	0	0	0	6.0777	0.802819	11.6997	12.6013	2.12113	2.60047	66.1261	5.26278	0	1.7033	14.3445	-3.07456	0.0195819	0.661917	ntng2a	NC_056604.1	7009152	7079780	+	4224	protein_coding	netrin g2a && sp|Q96CW9|NTNG2_HUMAN Netrin-G2 OS=Homo sapiens OX=9606 GN=NTNG2 PE=1 SV=2 && PF00055:Laminin N-terminal (Domain VI)|PF00053:Laminin EGF domain	-
109066115	26.6815	65.5538	25.1962	132.804	14.0723	25.179	32.9156	9.19259	14.54	7.42395	21.6706	42.0802	18.946	17.446	46.0574	18.7571	1.28693	0.0196322	0.662812	LOC109066115	NC_056584.1	17435468	17438802	-	1684	protein_coding	GTP-binding protein SAR1b-like && sp|Q3T0T7|SAR1B_BOVIN GTP-binding protein SAR1b OS=Bos taurus OX=9913 GN=SAR1B PE=2 SV=1 && PF00025:ADP-ribosylation factor family	-
109081606	0	20.1704	5.03924	9.78552	17.0349	26.0473	3.21127	0	2.908	5.30282	0	4.00764	0	0	11.6127	1.74549	2.75537	0.0196973	0.663907	LOC109081606	NC_056576.1	14965287	14989373	-	6003	protein_coding	nuclear receptor ROR-beta-like && sp|Q8R1B8|RORB_MOUSE Nuclear receptor ROR-beta OS=Mus musculus OX=10090 GN=Rorb PE=1 SV=3 && PF00105:Zinc finger, C4 type (two domains)|PF00104:Ligand-binding domain of nuclear hormone receptor	THR-like
109107193	38.9105	564.771	232.813	370.452	11.8504	76.4054	187.057	64.3482	85.3014	49.8465	119.622	101.193	108.413	55.0926	211.751	83.4024	1.34246	0.0198252	0.663964	LOC109107193	NC_056605.1	14463888	14480561	-	1914	protein_coding	uncharacterized protein PB18E9.04c-like%2C transcript variant X1 && sp|A6H5X4|PHF11_MOUSE PHD finger protein 11 OS=Mus musculus OX=10090 GN=Phf11 PE=2 SV=1 && PF13771:PHD-like zinc-binding domain	-
109099283	32.2402	0	57.4473	37.7442	3.70324	17.3649	20.0705	116.161	85.3014	50.9071	86.6824	58.1108	43.1548	23.8735	24.0815	66.313	-1.46597	0.0198547	0.663964	LOC109099283	NC_056583.1	16642973	16656880	+	4763	protein_coding	thrombospondin-2-like && sp|P35440|TSP2_CHICK Thrombospondin-2 OS=Gallus gallus OX=9031 GN=THBS2 PE=2 SV=1 && PF12947:EGF domain|PF02412:Thrombospondin type 3 repeat|PF00093:von Willebrand factor type C domain|PF05735:Thrombospondin C-terminal region|PF00090:Thrombospondin type 1 domain	-
109067088	18.8994	136.15	53.4159	169.15	9.62843	26.0473	77.8734	29.2492	25.2027	28.6352	40.7407	20.0382	26.3139	33.9738	70.1663	29.1648	1.25944	0.0199853	0.663964	LOC109067088	NC_056572.1	33852500	33856912	-	2747	protein_coding	SERTA domain-containing protein 2-like && sp|Q14140|SRTD2_HUMAN SERTA domain-containing protein 2 OS=Homo sapiens OX=9606 GN=SERTAD2 PE=1 SV=1 && PF06031:SERTA motif	-
109049094	38.9105	156.321	33.259	62.9069	19.2569	19.9696	61.0142	22.5636	25.2027	16.969	39.0071	16.0306	38.9446	17.446	55.9482	25.1662	1.1455	0.0201219	0.663964	LOC109049094	NC_056585.1	22982459	22986956	-	1362	protein_coding	uncharacterized LOC109049094%2C transcript variant X2 && - && PF00229:TNF(Tumour Necrosis Factor) family	-
109065147	11.1173	0	9.07063	0	2.22195	52.9628	7.22537	0	0	0	0	63.1203	2.10511	3.67284	11.7997	9.84261	3.24513	0.0201342	0.663964	LOC109065147	NC_056596.1	9475645	9516904	+	5972	protein_coding	hepatocyte growth factor receptor-like && sp|Q09YK0|MET_MUNMU Hepatocyte growth factor receptor OS=Muntiacus muntjak OX=9888 GN=MET PE=3 SV=1 && PF07714:Protein tyrosine kinase|PF01833:IPT/TIG domain|PF01437:Plexin repeat|PF01403:Sema domain	-
109055181	6.67038	17.6491	11.0863	6.98966	17.0349	9.55067	7.22537	3.34276	7.75467	0	1.73365	73.1395	1.05256	0	10.8866	12.4319	1.86727	0.0201931	0.663964	LOC109055181	NC_056621.1	11745210	11773129	+	3936	protein_coding	solute carrier family 45 member 3-like%2C transcript variant X2 && sp|Q96JT2|S45A3_HUMAN Solute carrier family 45 member 3 OS=Homo sapiens OX=9606 GN=SLC45A3 PE=2 SV=1 && -	-
109096431	8.89384	8.82455	32.2511	0	39.2544	6.0777	24.0846	56.8269	41.6814	66.8155	51.1426	33.063	28.419	32.1374	17.0552	44.298	-1.35938	0.0202413	0.663964	LOC109096431	NC_056572.1	3545103	3591405	+	3747	protein_coding	kelch-like protein 5%2C transcript variant X1 && sp|Q96PQ7|KLHL5_HUMAN Kelch-like protein 5 OS=Homo sapiens OX=9606 GN=KLHL5 PE=1 SV=3 && PF00651:BTB/POZ domain|PF07707:BTB And C-terminal Kelch|PF01344:Kelch motif	ZBTB
109096957	246.804	310.12	66.5179	153.773	76.2868	98.9797	184.648	8.3569	79.4854	98.6325	65.8786	59.1127	4.21023	135.895	162.447	64.5102	1.33152	0.0202726	0.663964	LOC109096957	NC_056605.1	18930616	18938929	-	1391	protein_coding	thioredoxin domain-containing protein 9%2C transcript variant X1 && sp|Q9CQ79|TXND9_MOUSE Thioredoxin domain-containing protein 9 OS=Mus musculus OX=10090 GN=Txndc9 PE=1 SV=1 && PF00085:Thioredoxin	-
109085759	433.575	4255.95	1158.02	2899.31	466.609	964.618	1270.06	401.967	1122.49	690.427	1369.58	729.391	395.761	752.932	1635.45	780.364	1.06709	0.0203305	0.663964	LOC109085759	NC_056581.1	7572583	7586018	-	5895	protein_coding	protein mono-ADP-ribosyltransferase PARP14-like && sp|Q460N5|PAR14_HUMAN Protein mono-ADP-ribosyltransferase PARP14 OS=Homo sapiens OX=9606 GN=PARP14 PE=1 SV=3 && PF00644:Poly(ADP-ribose) polymerase catalytic domain|PF01661:Macro domain	-
109101500	15.5642	34.0375	32.2511	40.54	5.18454	6.0777	9.63382	9.19259	2.908	15.9085	5.20094	0	7.3679	0.91821	20.4699	5.92802	1.78178	0.0203772	0.663964	LOC109101500	NC_056585.1	18326589	18331330	+	2123	protein_coding	ADP-ribosylation factor-like protein 13B%2C transcript variant X1 && sp|Q8JHI3|AR13B_DANRE ADP-ribosylation factor-like protein 13B OS=Danio rerio OX=7955 GN=arl13b PE=1 SV=1 && PF00025:ADP-ribosylation factor family	-
109065339	0	0	0	0	0	0	4.01409	6.68552	2.908	0	5.20094	48.0917	6.31534	0	0.573442	9.88593	-4.00053	0.0203781	0.663964	LOC109065339	NC_056575.1	116	35335	-	3924	protein_coding	epidermal growth factor receptor kinase substrate 8-like%2C transcript variant X6 && sp|Q08509|EPS8_MOUSE Epidermal growth factor receptor kinase substrate 8 OS=Mus musculus OX=10090 GN=Eps8 PE=1 SV=2 && PF00018:SH3 domain|PF08416:Phosphotyrosine-binding domain|PF18016:SAM domain (Sterile alpha motif)	-
109046121	32.2402	1.26065	27.2119	37.7442	30.3666	77.2736	34.5212	81.8977	65.9147	9.54508	36.4066	355.678	58.9432	89.9846	34.374	99.7671	-1.53423	0.0204357	0.663964	LOC109046121	NC_056592.1	20763029	20773465	+	2329	protein_coding	trimethyllysine dioxygenase%2C mitochondrial-like && sp|Q91ZW6|TMLH_RAT Trimethyllysine dioxygenase, mitochondrial OS=Rattus norvegicus OX=10116 GN=Tmlhe PE=1 SV=2 && PF06155:Protein of unknown function (DUF971)|PF02668:Taurine catabolism dioxygenase TauD, TfdA family	-
109066382	25.5698	13.8671	11.0863	0	17.0349	13.0236	30.5071	10.864	23.264	34.9986	60.6777	171.327	34.7344	9.1821	15.8698	49.2925	-1.62618	0.0204392	0.663964	LOC109066382	NC_056616.1	15008803	15011570	-	1801	protein_coding	cytochrome P450 2J2-like%2C transcript variant X1 && sp|P51589|CP2J2_HUMAN Cytochrome P450 2J2 OS=Homo sapiens OX=9606 GN=CYP2J2 PE=1 SV=2 && PF00067:Cytochrome P450	-
109063534	1977.77	861.024	1055.22	276.791	940.624	950.726	611.748	1342.95	2686.02	1604.63	1441.53	486.928	997.824	5096.99	953.414	1950.98	-1.03299	0.0204507	0.663964	si:ch211-284o19.8	NC_056598.1	21841156	21845837	-	1438	protein_coding	protein lifeguard 1 && sp|Q32L53|LFG1_BOVIN Protein lifeguard 1 OS=Bos taurus OX=9913 GN=GRINA PE=2 SV=1 && PF01027:Inhibitor of apoptosis-promoting Bax1	-
109086362	0	0	2.0157	0	1.4813	0	0	0	0.969334	8.48451	31.2057	9.01719	0	2.75463	0.49957	7.49019	-3.79095	0.0204752	0.663964	adss1	NC_056588.1	921462	936007	+	1734	protein_coding	adenylosuccinate synthase 1 && sp|Q6NSN5|PURA1_DANRE Adenylosuccinate synthetase isozyme 1 OS=Danio rerio OX=7955 GN=adss1 PE=1 SV=1 && PF00709:Adenylosuccinate synthetase	-
122145500	0	7.5639	0	0	54.0674	0.868243	0	0	0	0	0	0	0	0	8.9285	0	5.67237	0.0205344	0.663964	LOC122145500	NC_056578.1	1799780	1801633	-	1466	protein_coding	uncharacterized LOC122145500 && - && PF13837:Myb/SANT-like DNA-binding domain	-
122136480	58.9217	13.8671	63.4944	41.938	27.404	61.6452	69.8452	38.4418	241.364	37.1197	201.103	133.254	45.2599	58.7655	48.1594	107.901	-1.16199	0.0205443	0.663964	LOC122136480	NC_056599.1	11154119	11160112	+	2818	protein_coding	NFIL3 like protein-like%2C transcript variant X1 && sp|Q5FW38|NFIL3_XENTR Nuclear factor interleukin-3-regulated protein OS=Xenopus tropicalis OX=8364 GN=nfil3 PE=2 SV=1 && PF07716:Basic region leucine zipper	TF_bZIP
109087437	34.4636	6.30325	20.157	15.3773	20.7382	50.3581	14.4507	37.6061	29.08	3.18169	65.0118	338.646	36.8395	14.6914	23.1212	75.008	-1.6944	0.0206051	0.663964	wt1a	NC_056621.1	11010185	11027582	-	2822	protein_coding	WT1 transcription factor a%2C transcript variant X1 && sp|B7ZSG3|WT1A_XENLA Wilms tumor protein homolog A OS=Xenopus laevis OX=8355 GN=wt1-a PE=2 SV=1 && -	zf-C2H2
109104895	0	25.213	2.0157	0	12.591	6.94594	1.60564	0	2.908	0	0	0	0	0	6.91018	0.415429	4.06141	0.0206503	0.663964	LOC109104895	NC_056612.1	22724280	22727128	-	1232	protein_coding	sialic acid-binding Ig-like lectin 15 && sp|Q8TDQ0|HAVR2_HUMAN Hepatitis A virus cellular receptor 2 OS=Homo sapiens OX=9606 GN=HAVCR2 PE=1 SV=3 && PF07686:Immunoglobulin V-set domain	-
109109534	100.056	786.645	264.056	490.674	57.0299	184.936	211.944	105.297	197.744	116.662	178.566	178.34	115.781	121.204	299.334	144.799	1.04582	0.020728	0.663964	dusp22b	NC_056573.1	2356309	2366931	-	920	protein_coding	dual specificity phosphatase 22b%2C transcript variant X1 && sp|Q566R7|DS22B_DANRE Dual specificity protein phosphatase 22-B OS=Danio rerio OX=7955 GN=dusp22b PE=2 SV=2 && PF00782:Dual specificity phosphatase, catalytic domain	-
109092152	0	0	0	0	0	0	3.21127	8.3569	0	0	13.0024	34.0649	4.21023	0.91821	0.458753	8.65038	-4.06096	0.0207418	0.663964	LOC109092152	NC_056609.1	17100268	17102349	+	1692	protein_coding	calcium homeostasis modulator protein 2-like%2C transcript variant X1 && sp|Q9HA72|CAHM2_HUMAN Calcium homeostasis modulator protein 2 OS=Homo sapiens OX=9606 GN=CALHM2 PE=1 SV=1 && PF14798:Calcium homeostasis modulator	-
109054973	87.8267	66.8144	8.06278	29.3566	104.431	63.3817	87.5072	0	4.84667	8.48451	0.866824	30.0573	57.8906	23.8735	63.9115	18.0028	1.8331	0.0207547	0.663964	LOC109054973	NC_056615.1	5673140	5674519	-	1202	protein_coding	immunoglobulin kappa light chain-like && - && PF07654:Immunoglobulin C1-set domain|PF07686:Immunoglobulin V-set domain	-
109077470	0	0	0	0	0	0	0	5.84983	0	0	19.0701	2.00382	4.21023	0.91821	0	4.57889	-4.63705	0.0208597	1	LOC109077470	NW_024879395.1	187108	203916	+	3792	protein_coding	NACHT%2C LRR and PYD domains-containing protein 3-like && sp|Q7RTR2|NLRC3_HUMAN NLR family CARD domain-containing protein 3 OS=Homo sapiens OX=9606 GN=NLRC3 PE=1 SV=2 && PF05729:NACHT domain|PF14484:Fish-specific NACHT associated domain|PF17776:NLRC4 helical domain HD2|PF13516:Leucine Rich repeat|PF17779:NOD2 winged helix domain	-
109101794	0	0	0	0	0	0.868243	0	0	0	10.6056	0	45.086	3.15767	0	0.124035	8.40704	-5.09674	0.0209201	0.663964	LOC109101794	NC_056572.1	39379268	39414180	+	9208	protein_coding	uncharacterized LOC109101794 && sp|Q13421|MSLN_HUMAN Mesothelin OS=Homo sapiens OX=9606 GN=MSLN PE=1 SV=2 && PF06060:Pre-pro-megakaryocyte potentiating factor precursor (Mesothelin)	-
109074035	0	0	0	0	0.740649	0	0	22.5636	0	5.30282	0	14.0267	0	0.91821	0.105807	6.11592	-4.64061	0.0209214	0.663964	tspan13a	NC_056611.1	22505181	22507390	+	1050	protein_coding	tetraspanin 13a && sp|O95857|TSN13_HUMAN Tetraspanin-13 OS=Homo sapiens OX=9606 GN=TSPAN13 PE=2 SV=1 && PF00335:Tetraspanin family	-
109068845	91.1618	4199.22	1699.23	3093.62	62.2145	590.405	1338.3	444.587	491.452	244.99	850.354	812.549	217.879	348.002	1582.02	487.116	1.69922	0.0209234	0.663964	herc5.4	NC_056572.1	30447926	30455389	-	4197	protein_coding	HECT and RLD domain containing E3 ubiquitin protein ligase 5.4 && sp|Q5GLZ8|HERC4_HUMAN Probable E3 ubiquitin-protein ligase HERC4 OS=Homo sapiens OX=9606 GN=HERC4 PE=1 SV=1 && PF00632:HECT-domain (ubiquitin-transferase)	-
109090413	4.44692	17.6491	7.05493	19.571	10.3691	17.3649	6.42255	3.34276	0	9.54508	53.7431	270.516	10.5256	14.6914	11.8398	51.7662	-2.13233	0.0211633	0.666292	cenpv	NC_056576.1	24496233	24501050	-	903	protein_coding	centromere protein V && sp|Q9CXS4|CENPV_MOUSE Centromere protein V OS=Mus musculus OX=10090 GN=Cenpv PE=1 SV=2 && PF04828:Glutathione-dependent formaldehyde-activating enzyme	-
109103937	7.78211	3218.44	617.811	2665.86	6.66584	184.067	537.086	105.297	305.34	137.873	325.926	377.72	132.622	197.415	1033.96	226.028	2.19339	0.021222	0.666395	LOC109103937	NC_056593.1	18741341	18742526	-	635	protein_coding	receptor-transporting protein 3-like && sp|Q9BQQ7|RTP3_HUMAN Receptor-transporting protein 3 OS=Homo sapiens OX=9606 GN=RTP3 PE=1 SV=1 && PF13695:Zinc-binding domain	-
122137140	2.22346	7.5639	13.102	9.78552	2.96259	10.4189	13.6479	23.3993	12.6013	11.6662	32.9393	13.0248	12.6307	36.7284	8.52919	20.4272	-1.2633	0.0212395	0.666395	akr1b1.1	NC_056600.1	11760852	11765334	+	1521	protein_coding	aldo-keto reductase family 1%2C member B1 (aldose reductase)%2C tandem duplicate 1 && sp|P15121|ALDR_HUMAN Aldo-keto reductase family 1 member B1 OS=Homo sapiens OX=9606 GN=AKR1B1 PE=1 SV=3 && PF00248:Aldo/keto reductase family	-
109092273	0	1.26065	8.06278	0	2.22195	2.60473	6.42255	1.67138	4.84667	3.18169	5.20094	50.0955	4.21023	33.9738	2.93895	14.74	-2.29664	0.0212628	0.666395	LOC109092273	NC_056577.1	7182776	7197110	-	3837	protein_coding	ral guanine nucleotide dissociation stimulator-like 1 && sp|Q9NZL6|RGL1_HUMAN Ral guanine nucleotide dissociation stimulator-like 1 OS=Homo sapiens OX=9606 GN=RGL1 PE=1 SV=1 && PF00617:RasGEF domain|PF00618:RasGEF N-terminal motif|PF00788:Ras association (RalGDS/AF-6) domain	-
122147802	0	0	0	0	0.740649	0	0.802819	5.84983	0	0	2.60047	16.0306	3.15767	3.67284	0.220495	4.47305	-3.77584	0.0213129	1	LOC122147802	NC_056586.1	22067661	22073734	+	712	protein_coding	diacylglycerol kinase delta-like && sp|Q16760|DGKD_HUMAN Diacylglycerol kinase delta OS=Homo sapiens OX=9606 GN=DGKD PE=1 SV=4 && -	-
109103994	52.2513	18.9097	9.07063	47.5297	28.1447	31.2567	11.2395	18.3852	14.54	2.12113	15.6028	11.021	11.5781	11.0185	28.3432	12.0381	1.22325	0.0213358	0.666395	LOC109103994	NC_056587.1	4307673	4316173	+	2449	protein_coding	prolyl 3-hydroxylase 3-like && sp|Q8IVL5|P3H2_HUMAN Prolyl 3-hydroxylase 2 OS=Homo sapiens OX=9606 GN=P3H2 PE=1 SV=1 && PF13640:2OG-Fe(II) oxygenase superfamily	-
109098745	35.5754	63.0325	73.5729	33.5504	102.21	126.763	127.648	263.242	45.5587	56.2099	148.227	563.074	146.305	74.375	80.336	185.285	-1.20228	0.0213374	0.666395	lifra	NC_056601.1	32112900	32139443	+	6645	protein_coding	LIF receptor subunit alpha a && sp|O70535|LIFR_RAT Leukemia inhibitory factor receptor OS=Rattus norvegicus OX=10116 GN=Lifr PE=2 SV=1 && PF00041:Fibronectin type III domain|PF17971:Leukemia inhibitory factor receptor D2 domain	-
109062211	23.3463	17.6491	10.0785	0	42.217	13.0236	9.63382	25.9064	87.24	13.7873	40.7407	22.042	32.6293	100.085	16.564	46.0615	-1.46516	0.0213456	0.666395	LOC109062211	NC_056602.1	21019220	21023800	+	3413	protein_coding	photoreceptor ankyrin repeat protein-like%2C transcript variant X2 && sp|Q3U0L2|AN33B_MOUSE Ankyrin repeat domain-containing protein 33B OS=Mus musculus OX=10090 GN=Ankrd33b PE=1 SV=1 && PF12796:Ankyrin repeats (3 copies)	-
109051471	55.5865	15.1278	32.2511	0	18.5162	35.598	24.8874	88.5832	40.712	23.3324	47.6753	347.663	30.5241	11.9367	25.9953	84.3467	-1.69503	0.0213777	0.666395	LOC109051471	NC_056600.1	16039666	16101068	-	2348	protein_coding	PRKC apoptosis WT1 regulator protein-like%2C transcript variant X2 && sp|Q925B0|PAWR_MOUSE PRKC apoptosis WT1 regulator protein OS=Mus musculus OX=10090 GN=Pawr PE=1 SV=2 && -	-
109051604	98.9439	242.045	63.4944	30.7545	58.5112	55.5675	44.155	26.7421	47.4974	21.2113	37.2734	62.1184	50.5227	44.0741	84.7816	41.3485	1.03314	0.0214314	0.666704	mmachc	NC_056616.1	2102598	2108428	+	1359	protein_coding	metabolism of cobalamin associated C%2C transcript variant X1 && sp|Q5RFU5|MMAC_DANRE Cyanocobalamin reductase / alkylcobalamin dealkylase OS=Danio rerio OX=7955 GN=mmachc PE=3 SV=2 && PF16690:Methylmalonic aciduria and homocystinuria type C family	-
109068621	16.6759	0	9.07063	0	9.62843	8.68243	12.0423	34.2633	18.4173	13.7873	11.2687	91.1738	7.3679	17.446	8.01424	27.6749	-1.7713	0.0215782	0.666704	LOC109068621	NC_056578.1	9313881	9338436	-	4641	protein_coding	kinesin-like protein kif7%2C transcript variant X1 && sp|Q58G59|KIF7_DANRE Kinesin-like protein kif7 OS=Danio rerio OX=7955 GN=kif7 PE=1 SV=1 && PF00225:Kinesin motor domain	-
109048628	13.3408	7.5639	19.1491	27.9586	62.2145	0	2.40846	61.0054	55.252	28.6352	16.4697	463.884	26.3139	0	18.9479	93.0801	-2.29431	0.0215924	0.666704	LOC109048628	NC_056594.1	4290154	4302860	-	2223	protein_coding	ladinin-1-like && - && -	-
109072801	6.67038	12.6065	0	22.3669	0.740649	0	0	0	0	0	0	0	0	0	6.05492	0	5.09927	0.0216183	0.666704	LOC109072801	NC_056578.1	43440500	43448799	+	972	protein_coding	histone H3 && sp|P84227|H32_BOVIN Histone H3.2 OS=Bos taurus OX=9913 PE=1 SV=2 && PF00125:Core histone H2A/H2B/H3/H4|PF15511:Centromere kinetochore component CENP-T histone fold	-
109060983	14.4525	0	1.00785	0	0	1.73649	0.802819	0.83569	17.448	3.18169	14.736	47.0898	16.8409	5.50926	2.57138	15.0916	-2.56404	0.0217157	0.666704	eva1bb	NC_056615.1	22892118	22899455	+	1353	protein_coding	eva-1 homolog Bb (C. elegans) && sp|Q8K2Y3|EVA1B_MOUSE Protein eva-1 homolog B OS=Mus musculus OX=10090 GN=Eva1b PE=1 SV=1 && PF14851:FAM176 family	-
109105107	7.78211	243.305	23.1805	69.8966	19.2569	21.7061	23.2817	3.34276	17.448	39.2409	2.60047	9.01719	31.5767	21.1188	58.3442	17.7635	1.71534	0.0217381	0.666704	LOC109105107	NC_056574.1	28674187	28680167	-	1932	protein_coding	transmembrane ascorbate-dependent reductase CYB561-like && sp|Q95245|CY561_PIG Transmembrane ascorbate-dependent reductase CYB561 OS=Sus scrofa OX=9823 GN=CYB561 PE=2 SV=1 && PF03188:Eukaryotic cytochrome b561	-
109092638	4.44692	8.82455	9.07063	0	8.88778	6.94594	4.01409	2.50707	4.84667	5.30282	18.2033	118.225	10.5256	9.1821	6.02713	24.1133	-1.98955	0.0217496	0.666704	myo1ea	NC_056603.1	17668246	17714339	-	4833	protein_coding	myosin IEa%2C transcript variant X1 && sp|E9Q634|MYO1E_MOUSE Unconventional myosin-Ie OS=Mus musculus OX=10090 GN=Myo1e PE=1 SV=1 && PF00063:Myosin head (motor domain)|PF00018:SH3 domain|PF06017:Unconventional myosin tail, actin- and lipid-binding	-
109081007	0	0	65.5101	75.4883	0	0	1.60564	0	0	0	0	0	0	0	20.372	0	6.85759	0.0217809	0.666704	LOC109081007	NC_056606.1	2148668	2153880	+	2230	protein_coding	nanos homolog 3-like && sp|P60323|NANO3_HUMAN Nanos homolog 3 OS=Homo sapiens OX=9606 GN=NANOS3 PE=1 SV=1 && PF05741:Nanos RNA binding domain	-
109071240	48.9161	8.82455	2.0157	0	0	0	0	0	0	0	0	0	0	0	8.53662	0	5.60178	0.0218017	0.666704	grid1a	NC_056613.1	13102622	13348088	+	5893	protein_coding	glutamate receptor%2C ionotropic%2C delta 1a%2C transcript variant X1 && sp|Q9ULK0|GRID1_HUMAN Glutamate receptor ionotropic, delta-1 OS=Homo sapiens OX=9606 GN=GRID1 PE=2 SV=2 && PF01094:Receptor family ligand binding region|PF10613:Ligated ion channel L-glutamate- and glycine-binding site|PF00060:Ligand-gated ion channel	-
109093541	0	74.3783	0	0	8.88778	0	0	0	0	0	0	0	0	0	11.8952	0	6.08034	0.0218564	0.667621	calb2b	NC_056603.1	14376738	14386376	-	1371	protein_coding	calbindin 2b && sp|Q08331|CALB2_MOUSE Calretinin OS=Mus musculus OX=10090 GN=Calb2 PE=1 SV=3 && PF13405:EF-hand domain|PF13499:EF-hand domain pair	-
109054245	0	0	4.03139	0	5.92519	5.20946	7.22537	11.6997	9.69334	8.48451	25.1379	49.0936	11.5781	0	3.19877	16.5267	-2.32546	0.0218905	0.667621	LOC109054245	NC_056602.1	17403538	17468057	-	4023	protein_coding	ribonucleoprotein PTB-binding 2-like%2C transcript variant X1 && sp|Q9HCJ3|RAVR2_HUMAN Ribonucleoprotein PTB-binding 2 OS=Homo sapiens OX=9606 GN=RAVER2 PE=1 SV=2 && PF00076:RNA recognition motif. (a.k.a. RRM, RBD, or RNP domain)	-
109065004	0	8.82455	1.00785	0	0.740649	0	4.01409	10.864	1.93867	13.7873	9.53506	21.0401	1.05256	17.446	2.08388	10.8091	-2.39731	0.0219149	0.667789	LOC109065004	NC_056601.1	24837356	24844056	-	1912	protein_coding	B box and SPRY domain-containing protein-like && sp|Q80YW5|BSPRY_MOUSE B box and SPRY domain-containing protein OS=Mus musculus OX=10090 GN=Bspry PE=1 SV=1 && PF13765:SPRY-associated domain|PF00643:B-box zinc finger	-
109094357	4.44692	27.7343	6.04709	16.7752	17.0349	0	8.02819	0	0	0	0	8.01528	0	0	11.4381	1.14504	3.33192	0.0220023	0.66861	rbp2b	NC_056598.1	22537932	22539375	-	635	protein_coding	retinol binding protein 2b%2C cellular && sp|P06768|RET2_RAT Retinol-binding protein 2 OS=Rattus norvegicus OX=10116 GN=Rbp2 PE=1 SV=3 && PF00061:Lipocalin / cytosolic fatty-acid binding protein family	-
109085924	15.5642	17.6491	8.06278	9.78552	12.591	5.20946	65.0283	9.19259	2.908	34.9986	191.568	285.544	14.7358	2.75463	19.1272	77.386	-2.01218	0.0220935	0.66861	si:dkey-150i13.2	NC_056619.1	2516540	2529074	+	4730	protein_coding	mitochondrial carnitine/acylcarnitine carrier protein%2C transcript variant X3 && sp|O43772|MCAT_HUMAN Mitochondrial carnitine/acylcarnitine carrier protein OS=Homo sapiens OX=9606 GN=SLC25A20 PE=1 SV=1 && PF00153:Mitochondrial carrier protein	-
109079943	0	23.9523	4.03139	0	6.66584	0	1.60564	34.2633	19.3867	13.7873	25.1379	26.0497	53.6804	0.91821	5.17931	24.7462	-2.27061	0.0221188	0.668801	LOC109079943	NC_056601.1	33534815	33548876	+	1756	protein_coding	14-3-3 protein gamma-1-like && sp|Q6PC29|143G1_DANRE 14-3-3 protein gamma-1 OS=Danio rerio OX=7955 GN=ywhag1 PE=2 SV=1 && PF00244:14-3-3 protein	-
109074854	0	213.05	65.5101	250.23	1.4813	5.20946	30.5071	14.2067	16.4787	0	9.53506	50.0955	15.7883	1.83642	80.8554	15.4201	2.38877	0.022217	0.670356	LOC109074854	NC_056590.1	10789166	10795234	+	3301	protein_coding	uncharacterized LOC109074854 && - && -	-
109055269	35.5754	23.9523	10.0785	34.9483	8.14714	19.1013	14.4507	25.0707	16.4787	25.4535	74.5469	307.586	10.5256	6.42747	20.8934	66.5842	-1.6783	0.0222793	0.670777	LOC109055269	NC_056594.1	13558048	13651324	-	13256	protein_coding	basement membrane-specific heparan sulfate proteoglycan core protein-like%2C transcript variant X1 && sp|Q05793|PGBM_MOUSE Basement membrane-specific heparan sulfate proteoglycan core protein OS=Mus musculus OX=10090 GN=Hspg2 PE=1 SV=1 && PF00054:Laminin G domain|PF00057:Low-density lipoprotein receptor domain class A|PF00008:EGF-like domain|PF13927:Immunoglobulin domain|PF07679:Immunoglobulin I-…	-
109049081	28.905	5.0426	26.204	19.571	20.7382	14.7601	37.7325	1.67138	9.69334	14.8479	19.0701	4.00764	2.10511	5.50926	21.8505	8.12925	1.43017	0.0223527	0.670934	gnaq	NC_056601.1	24162630	24180604	+	2361	protein_coding	guanine nucleotide binding protein (G protein)%2C q polypeptide%2C transcript variant X1 && sp|P21279|GNAQ_MOUSE Guanine nucleotide-binding protein G(q) subunit alpha OS=Mus musculus OX=10090 GN=Gnaq PE=1 SV=4 && PF00503:G-protein alpha subunit	-
109060119	64.4803	211.789	73.5729	399.809	38.5137	62.5135	66.6339	33.4276	89.1787	61.5127	46.8085	58.1108	93.6775	21.1188	131.045	57.6907	1.18048	0.0223816	0.670934	samsn1b	NC_056606.1	18010151	18016079	+	1610	protein_coding	SAM domain%2C SH3 domain and nuclear localisation signals 1b && sp|Q9NSI8|SAMN1_HUMAN SAM domain-containing protein SAMSN-1 OS=Homo sapiens OX=9606 GN=SAMSN1 PE=1 SV=1 && PF00536:SAM domain (Sterile alpha motif)|PF07653:Variant SH3 domain|PF12485:Lymphocyte signaling adaptor protein	-
109069212	0	2.5213	0	0	0	0	0	6.68552	0	0	6.06777	19.0363	3.15767	1.83642	0.360186	5.25481	-4.00849	0.0223987	0.670934	LOC109069212	NC_056607.1	10662253	10703047	-	4091	protein_coding	sodium-coupled neutral amino acid transporter 3-like%2C transcript variant X1 && sp|Q99624|S38A3_HUMAN Sodium-coupled neutral amino acid transporter 3 OS=Homo sapiens OX=9606 GN=SLC38A3 PE=1 SV=1 && PF01490:Transmembrane amino acid transporter protein	-
109068827	2.22346	393.323	217.695	473.899	9.62843	71.1959	135.676	10.0283	72.7	59.3916	126.556	65.1242	11.5781	46.8287	186.234	56.0296	1.73125	0.022533	0.67115	herc5.1	NC_056572.1	30480303	30486783	-	2625	protein_coding	HECT and RLD domain containing E3 ubiquitin protein ligase 5.1 && sp|Q9UII4|HERC5_HUMAN E3 ISG15--protein ligase HERC5 OS=Homo sapiens OX=9606 GN=HERC5 PE=1 SV=2 && PF00632:HECT-domain (ubiquitin-transferase)|PF00415:Regulator of chromosome condensation (RCC1) repeat	-
109072050	0	0	1.00785	0	1.4813	1.73649	2.40846	0	0	0	11.2687	48.0917	6.31534	5.50926	0.947727	10.1693	-3.35776	0.0226503	0.67115	LOC109072050	NC_056577.1	27131744	27206704	-	4850	protein_coding	receptor-type tyrosine-protein phosphatase gamma-like%2C transcript variant X2 && sp|P23470|PTPRG_HUMAN Receptor-type tyrosine-protein phosphatase gamma OS=Homo sapiens OX=9606 GN=PTPRG PE=1 SV=4 && PF00102:Protein-tyrosine phosphatase|PF00041:Fibronectin type III domain|PF00194:Eukaryotic-type carbonic anhydrase	-
122147963	0	2.5213	0	0	2.96259	0	0	5.01414	7.75467	0	0	49.0936	5.26278	1.83642	0.783413	9.85166	-3.63182	0.0226515	0.67115	LOC122147963	NC_056573.1	10702296	10731157	+	7301	protein_coding	unconventional myosin-VIIb-like && sp|Q13402|MYO7A_HUMAN Unconventional myosin-VIIa OS=Homo sapiens OX=9606 GN=MYO7A PE=1 SV=2 && PF00063:Myosin head (motor domain)|PF00373:FERM central domain|PF00784:MyTH4 domain	-
109072565	25.5698	8.82455	30.2354	0	11.1097	17.3649	23.2817	0	4.84667	0	12.1355	0	2.10511	0	16.6266	2.72676	2.60096	0.0227051	0.67115	LOC109072565	NW_024872782.1	53234	56253	-	1357	protein_coding	tumor necrosis factor receptor superfamily member 11B-like && - && PF00020:TNFR/NGFR cysteine-rich region	-
109084423	4.44692	0	0	22.3669	1.4813	8.68243	2.40846	0	0	0	0	249.476	0	1.83642	5.62657	35.9017	3.75449	0.0227572	0.67115	LOC109084423	NC_056577.1	19722300	19730413	+	3651	protein_coding	melanotransferrin-like && sp|P08582|TRFM_HUMAN Melanotransferrin OS=Homo sapiens OX=9606 GN=MELTF PE=1 SV=2 && PF00405:Transferrin	-
109052583	98.9439	34.0375	46.361	18.1731	38.5137	35.598	55.3945	85.2404	91.1174	133.631	14.736	279.533	63.1534	63.3565	46.7174	104.395	-1.15776	0.0228294	0.67115	LOC109052583	NC_056577.1	24203711	24205992	+	1558	protein_coding	methyltransferase-like protein 7A && sp|Q9H8H3|MET7A_HUMAN Methyltransferase-like protein 7A OS=Homo sapiens OX=9606 GN=METTL7A PE=1 SV=1 && PF08241:Methyltransferase domain	-
109076702	5.55865	160.102	122.957	81.0801	8.88778	31.2567	35.324	13.371	13.5707	22.2718	7.80142	40.0764	4.21023	47.7469	63.5953	21.2927	1.57554	0.0228487	0.67115	LOC109076702	NC_056599.1	29748111	29754103	-	2258	protein_coding	nuclear body protein SP140-like protein%2C transcript variant X1 && sp|Q56R14|TRI33_XENLA E3 ubiquitin-protein ligase TRIM33 OS=Xenopus laevis OX=8355 GN=trim33 PE=1 SV=1 && PF01342:SAND domain|PF00439:Bromodomain	SAND
122141589	14.4525	10.0852	1.00785	0	14.813	16.4966	24.0846	15.0424	10.6627	42.4226	55.4767	58.1108	26.3139	24.7917	11.5628	33.2601	-1.50683	0.0229928	0.67115	LOC122141589	NC_056618.1	18002846	18005068	+	497	protein_coding	ribonuclease P protein subunit p14-like && sp|O95059|RPP14_HUMAN Ribonuclease P protein subunit p14 OS=Homo sapiens OX=9606 GN=RPP14 PE=1 SV=3 && PF01900:Rpp14/Pop5 family	-
109110420	0	18.9097	1.00785	0	2.22195	5.20946	2.40846	0	0	0	0	0	0	0	4.25106	0	4.5933	0.023022	1	LOC109110420	NC_056589.1	27428541	27456470	-	2432	protein_coding	glycerophosphodiester phosphodiesterase domain-containing protein 5-like && sp|Q8WTR4|GDPD5_HUMAN Glycerophosphodiester phosphodiesterase domain-containing protein 5 OS=Homo sapiens OX=9606 GN=GDPD5 PE=1 SV=2 && -	-
109108380	98.9439	15.1278	39.3061	22.3669	74.8055	112.872	10.4366	23.3993	31.0187	29.6958	17.3365	21.0401	11.5781	28.4645	53.4083	23.219	1.20509	0.0231307	0.67115	LOC109108380	NC_056572.1	33962787	33968466	+	712	protein_coding	Fc receptor-like A && - && PF00047:Immunoglobulin domain	-
109110040	67.8155	45.3834	35.2747	25.1628	65.1771	87.6925	103.564	96.9401	53.3134	111.359	65.8786	676.289	25.2614	74.375	61.4385	157.631	-1.35624	0.0231339	0.67115	LOC109110040	NC_056612.1	20712827	20722357	-	1812	protein_coding	methanethiol oxidase && sp|Q6PHD9|SBP1_DANRE Methanethiol oxidase OS=Danio rerio OX=7955 GN=selenbp1 PE=2 SV=1 && PF05694:56kDa selenium binding protein (SBP56)	-
109060089	6.67038	10.0852	15.1177	22.3669	0.740649	0	6.42255	0	0	0	2.60047	175.334	2.10511	0.91821	8.77191	25.8512	2.66463	0.0231874	0.67115	LOC109060089	NC_056591.1	3171298	3183948	+	2708	protein_coding	kunitz-type protease inhibitor 1-like && sp|O43278|SPIT1_HUMAN Kunitz-type protease inhibitor 1 OS=Homo sapiens OX=9606 GN=SPINT1 PE=1 SV=2 && PF07502:MANEC domain|PF00057:Low-density lipoprotein receptor domain class A|PF00014:Kunitz/Bovine pancreatic trypsin inhibitor domain	-
109081971	77.8211	228.178	74.5807	246.036	37.7731	46.8851	53.7888	25.0707	94.0254	19.0902	82.3483	31.0592	59.9957	27.5463	109.295	48.448	1.16873	0.0232409	0.67115	tsen34	NC_056614.1	6298015	6301820	-	1199	protein_coding	TSEN34 tRNA splicing endonuclease subunit && sp|Q9BSV6|SEN34_HUMAN tRNA-splicing endonuclease subunit Sen34 OS=Homo sapiens OX=9606 GN=TSEN34 PE=1 SV=1 && PF01974:tRNA intron endonuclease, catalytic C-terminal domain	-
122142552	0	1.26065	0	8.38759	0.740649	0	0	0	21.3253	8.48451	4.33412	10.0191	29.4716	1.83642	1.48413	10.7816	-2.95662	0.023437	0.672785	LOC122142552	NW_024872754.1	550090	574927	-	2061	protein_coding	cytolytic toxin-alpha-like && sp|A0A2P1BRQ0|CTXA_SCOPL Cytolytic toxin-alpha OS=Scorpaena plumieri OX=274700 PE=1 SV=1 && PF18078:Thioredoxin-like SNTX domain|PF00041:Fibronectin type III domain	-
122135120	11.1173	10.0852	6.04709	1.39793	22.9601	30.3885	16.8592	79.3906	35.8653	1.06056	43.3412	12.0229	89.4673	39.483	14.1222	42.9473	-1.59177	0.0234449	0.672785	LOC122135120	NC_056594.1	19227217	19239497	+	1072	protein_coding	uncharacterized LOC122135120%2C transcript variant X2 && - && PF07686:Immunoglobulin V-set domain	-
109106072	57.8099	237.002	34.2668	227.863	45.1796	85.0878	85.9016	73.5408	52.344	55.1493	44.208	24.0458	33.6818	87.23	110.444	52.8857	1.05658	0.0234805	0.672785	LOC109106072	NC_056612.1	20630537	20632366	-	1113	protein_coding	elongator complex protein 6-like && sp|Q0P424|ELP6_DANRE Elongator complex protein 6 OS=Danio rerio OX=7955 GN=elp6 PE=2 SV=2 && PF09807:Elongation complex protein 6	-
109074380	21.1229	146.235	57.4473	85.2739	3.70324	63.3817	81.0847	0	27.1413	8.48451	27.7384	55.1051	8.42045	16.5278	65.4641	20.4882	1.67459	0.0237815	0.674552	LOC109074380	NC_056587.1	22816408	22819109	+	1734	protein_coding	tripartite motif-containing protein 16-like && sp|Q9C029|TRIM7_HUMAN E3 ubiquitin-protein ligase TRIM7 OS=Homo sapiens OX=9606 GN=TRIM7 PE=1 SV=2 && PF15227:zinc finger of C3HC4-type, RING|PF00643:B-box zinc finger	-
122144557	15.5642	7.5639	70.5493	68.4987	46.6609	92.902	43.3522	86.0761	72.7	84.8451	62.4113	148.283	86.3096	163.441	49.2987	100.581	-1.02605	0.0237987	0.674552	LOC122144557	NW_024879327.1	315667	320486	+	1796	protein_coding	rho guanine nucleotide exchange factor 19-like && sp|Q12774|ARHG5_HUMAN Rho guanine nucleotide exchange factor 5 OS=Homo sapiens OX=9606 GN=ARHGEF5 PE=1 SV=3 && PF00621:RhoGEF domain|PF14604:Variant SH3 domain	-
109103175	1.11173	47.9047	6.04709	27.9586	2.96259	0	0	0	0	0	0	0	4.21023	2.75463	12.2835	0.99498	3.63142	0.0238234	0.674552	LOC109103175	NC_056586.1	17925136	17936125	+	4120	protein_coding	CAP-Gly domain-containing linker protein 3-like%2C transcript variant X1 && sp|Q5U243|CLIP3_XENLA CAP-Gly domain-containing linker protein 3 OS=Xenopus laevis OX=8355 GN=clip3 PE=2 SV=1 && PF12796:Ankyrin repeats (3 copies)|PF01302:CAP-Gly domain	-
109092230	8.89384	80.6816	35.2747	48.9276	13.3317	3.47297	19.2676	0	16.4787	11.6662	13.0024	0	7.3679	8.26389	29.9786	8.11129	1.88163	0.0238925	0.674552	LOC109092230	NC_056614.1	17596971	17605421	+	3929	protein_coding	lactase-like protein%2C transcript variant X1 && sp|Q6UWM7|LCTL_HUMAN Lactase-like protein OS=Homo sapiens OX=9606 GN=LCTL PE=1 SV=2 && PF00232:Glycosyl hydrolase family 1	-
109110595	12.229	8.82455	18.1413	64.3049	8.88778	15.6284	7.22537	0	82.3934	62.5733	59.8109	254.485	15.7883	12.8549	19.3202	69.7009	-1.86003	0.0238975	0.674552	LOC109110595	NC_056604.1	13030278	13035799	+	2286	protein_coding	aminomethyltransferase%2C mitochondrial-like%2C transcript variant X1 && sp|P25285|GCST_BOVIN Aminomethyltransferase, mitochondrial OS=Bos taurus OX=9913 GN=AMT PE=1 SV=1 && -	-
109094037	51.1396	791.688	230.797	637.457	112.579	231.821	291.423	229.815	167.695	136.813	158.629	139.266	190.513	134.977	335.272	165.387	1.01777	0.0239545	0.674552	LOC109094037	NC_056603.1	8754626	8765862	-	2577	protein_coding	circularly permutated Ras protein 1-like%2C transcript variant X1 && sp|Q75J93|CPAS1_DICDI Circularly permutated Ras protein 1 OS=Dictyostelium discoideum OX=44689 GN=cpras1 PE=3 SV=1 && -	-
109071404	0	65.5538	1.00785	0	0	13.0236	3.21127	0	0.969334	1.06056	0	3.00573	2.10511	0	11.8281	1.02011	3.55044	0.0240168	0.674552	LOC109071404	NW_024879230.1	13541	16573	+	3033	protein_coding	uncharacterized LOC109071404 && - && -	-
122136344	1.11173	35.2982	31.2433	0	6.66584	1.73649	0.802819	0	0	0	4.33412	0	3.15767	0	10.9798	1.07026	3.3517	0.0240215	0.674552	LOC122136344	NC_056598.1	8422796	8424714	-	1919	protein_coding	uncharacterized LOC122136344 && - && PF13359:DDE superfamily endonuclease|PF13613:Helix-turn-helix of DDE superfamily endonuclease	-
109068196	84.4915	60.5112	48.3767	50.3256	36.2918	95.5067	48.1691	136.218	43.62	61.5127	60.6777	545.039	88.4148	45.9105	60.5246	140.199	-1.21186	0.0241005	0.674552	LOC109068196	NC_056596.1	12124051	12137164	-	4111	protein_coding	semaphorin-7A-like%2C transcript variant X1 && sp|Q9QUR8|SEM7A_MOUSE Semaphorin-7A OS=Mus musculus OX=10090 GN=Sema7a PE=1 SV=1 && PF13895:Immunoglobulin domain|PF01403:Sema domain	-
109061210	121.179	40.3408	36.2825	50.3256	39.2544	58.1723	73.0565	55.1556	28.1107	14.8479	5.20094	41.0783	31.5767	27.5463	59.8015	29.0738	1.0392	0.0241683	0.674552	LOC109061210	NC_056607.1	18533106	18544510	+	2610	protein_coding	EGF domain-specific O-linked N-acetylglucosamine transferase-like%2C transcript variant X1 && sp|Q5NDL3|EOGT_CHICK EGF domain-specific O-linked N-acetylglucosamine transferase OS=Gallus gallus OX=9031 GN=EOGT PE=2 SV=2 && PF04577:Protein of unknown function (DUF563)	-
109094112	0	0	1.00785	0	0	0	0	0	6.78534	7.42395	10.4019	12.0229	0	0	0.143978	5.23344	-4.4137	0.0241786	1	lrguk	NC_056600.1	12377803	12391444	+	3129	protein_coding	leucine-rich repeats and guanylate kinase domain containing && sp|Q96M69|LRGUK_HUMAN Leucine-rich repeat and guanylate kinase domain-containing protein OS=Homo sapiens OX=9606 GN=LRGUK PE=1 SV=1 && PF00625:Guanylate kinase|PF14580:Leucine-rich repeat	-
109103411	251.251	728.655	207.617	416.584	80.7307	158.02	222.381	232.322	150.247	135.752	80.6146	49.0936	263.139	112.94	295.034	146.301	1.0103	0.0243358	0.674552	LOC109103411	NC_056592.1	23992984	23995525	+	1075	protein_coding	SH2 domain-containing protein 1A-like && sp|Q3ZBB1|SH21A_BOVIN SH2 domain-containing protein 1A OS=Bos taurus OX=9913 GN=SH2D1A PE=2 SV=1 && PF00017:SH2 domain	-
109089702	88.9384	320.205	118.926	83.8759	38.5137	104.189	81.8875	106.133	87.24	27.5747	51.1426	16.0306	62.1008	48.6651	119.505	56.9838	1.06438	0.0243561	0.674552	LOC109089702	NC_056612.1	7441478	7443218	+	1741	protein_coding	C-C chemokine receptor type 4-like && sp|P51680|CCR4_MOUSE C-C chemokine receptor type 4 OS=Mus musculus OX=10090 GN=Ccr4 PE=2 SV=2 && PF00001:7 transmembrane receptor (rhodopsin family)	-
109076703	0	0	1.00785	0	0	0	0.802819	7.52121	0.969334	0	1.73365	34.0649	0	0	0.258667	6.32702	-4.27541	0.0243763	0.674552	LOC109076703	NC_056604.1	5690850	5723613	-	3807	protein_coding	sodium- and chloride-dependent creatine transporter 1-like%2C transcript variant X1 && sp|P28570|SC6A8_RAT Sodium- and chloride-dependent creatine transporter 1 OS=Rattus norvegicus OX=10116 GN=Slc6a8 PE=2 SV=1 && PF00209:Sodium:neurotransmitter symporter family	-
109062062	7.78211	0	23.1805	0	13.3317	26.9155	28.0987	39.2774	20.356	7.42395	192.435	137.262	3.15767	16.5278	14.1869	59.4914	-2.05882	0.0244156	0.674552	LOC109062062	NC_056604.1	6860310	6894801	+	4167	protein_coding	sarcoplasmic/endoplasmic reticulum calcium ATPase 2-like%2C transcript variant X3 && sp|Q03669|AT2A2_CHICK Sarcoplasmic/endoplasmic reticulum calcium ATPase 2 OS=Gallus gallus OX=9031 GN=ATP2A2 PE=2 SV=2 && PF00690:Cation transporter/ATPase, N-terminus|PF00689:Cation transporting ATPase, C-terminus|PF00122:E1-E2 ATPase|PF13246:Cation transport ATPase (P-type)	-
122147025	0	0	2.0157	0	0.740649	0	0	5.01414	0.969334	7.42395	2.60047	16.0306	1.05256	0	0.393763	4.72729	-3.44993	0.0244443	1	LOC122147025	NC_056583.1	15780810	15794920	+	3244	protein_coding	protein NLRC3-like && sp|Q9ESN2|TRI39_MOUSE E3 ubiquitin-protein ligase TRIM39 OS=Mus musculus OX=10090 GN=Trim39 PE=2 SV=1 && PF13765:SPRY-associated domain|PF14484:Fish-specific NACHT associated domain|PF17776:NLRC4 helical domain HD2|PF17779:NOD2 winged helix domain|PF05729:NACHT domain	-
109091787	1.11173	0	12.0942	6.98966	9.62843	12.1554	8.02819	25.0707	11.632	0	44.208	102.195	29.4716	1.83642	7.14394	30.6305	-2.08945	0.0244673	0.674552	LOC109091787	NC_056578.1	29406097	29486847	+	8129	protein_coding	NHS-like protein 2%2C transcript variant X7 && sp|Q5HYW2|NHSL2_HUMAN NHS-like protein 2 OS=Homo sapiens OX=9606 GN=NHSL2 PE=1 SV=2 && -	-
109084564	4.44692	2.5213	8.06278	0	0	0	8.831	15.0424	4.84667	14.8479	5.20094	39.0745	8.42045	13.7732	3.40886	14.458	-2.07153	0.0244674	0.674552	LOC109084564	NC_056585.1	20314296	20424141	-	9415	protein_coding	teneurin-3-like%2C transcript variant X1 && sp|Q9WTS6|TEN3_MOUSE Teneurin-3 OS=Mus musculus OX=10090 GN=Tenm3 PE=1 SV=1 && PF15636:GHH signature containing HNH/Endo VII superfamily nuclease toxin|PF06484:Teneurin Intracellular Region	-
109083078	21.1229	907.668	143.114	677.997	19.2569	52.0946	77.8734	0	53.3134	40.3014	118.755	126.241	19.9986	43.1559	271.304	57.395	2.24017	0.0244803	0.674552	LOC109083078	NC_056573.1	6671077	6677222	-	1537	protein_coding	phospholipid scramblase 1-like && sp|Q9JJ00|PLS1_MOUSE Phospholipid scramblase 1 OS=Mus musculus OX=10090 GN=Plscr1 PE=1 SV=1 && PF03803:Scramblase	-
109090450	0	0	0	0	0	0	0.802819	0	3.87734	0	0	122.233	17.8935	0	0.114688	20.572	-6.38881	0.0245865	0.674552	LOC109090450	NC_056601.1	5011542	5038210	-	2344	protein_coding	globoside alpha-1%2C3-N-acetylgalactosaminyltransferase 1-like%2C transcript variant X2 && sp|Q5ZLK4|GBGT1_CHICK Globoside alpha-1,3-N-acetylgalactosaminyltransferase 1 OS=Gallus gallus OX=9031 GN=GBGT1 PE=2 SV=1 && PF03414:Glycosyltransferase family 6	-
109104160	61.1451	221.874	13.102	53.1214	68.8803	15.6284	30.5071	19.2209	8.724	4.24226	8.66824	15.0287	35.7869	69.784	66.3227	23.065	1.52021	0.0246037	0.674552	LOC109104160	NC_056586.1	25309210	25312825	+	1747	protein_coding	uncharacterized LOC109104160 && - && PF18744:Secreted Novel AID/APOBEC-like Deaminase 1	-
109061668	0	0	0	0	2.22195	0	0.802819	0	0	0	30.3388	25.0478	0	17.446	0.432109	10.4047	-4.38213	0.0246584	0.674552	LOC109061668	NC_056602.1	28373992	28380452	-	2294	protein_coding	1%2C25-dihydroxyvitamin D(3) 24-hydroxylase%2C mitochondrial-like && sp|Q07973|CP24A_HUMAN 1,25-dihydroxyvitamin D(3) 24-hydroxylase, mitochondrial OS=Homo sapiens OX=9606 GN=CYP24A1 PE=1 SV=2 && PF00067:Cytochrome P450	-
109075013	131.184	605.112	2125.55	1683.11	255.524	387.236	769.1	294.163	587.416	413.62	329.393	669.276	99.9929	274.545	850.974	381.201	1.15832	0.0247093	0.674552	LOC109075013	NC_056580.1	18773385	18780325	-	2627	protein_coding	interferon-induced GTP-binding protein Mx-like && sp|Q6TKS7|MX_CTEID Interferon-induced GTP-binding protein Mx OS=Ctenopharyngodon idella OX=7959 GN=mx PE=2 SV=1 && PF02212:Dynamin GTPase effector domain|PF01031:Dynamin central region|PF00350:Dynamin family	-
109055234	0	0	0	0	0	0	0	0	0	0	15.6028	65.1242	0	0	0	11.5324	-5.9661	0.0247574	0.674552	LOC109055234	NC_056574.1	9396795	9402323	+	1833	protein_coding	cytochrome P450 2K1-like%2C transcript variant X1 && sp|Q92090|CP2K1_ONCMY Cytochrome P450 2K1 OS=Oncorhynchus mykiss OX=8022 GN=cyp2k1 PE=2 SV=1 && PF00067:Cytochrome P450	-
109087499	62.2569	39.0801	38.2982	18.1731	33.3292	173.649	48.9719	16.7138	9.69334	9.54508	54.6099	399.762	35.7869	13.7732	59.1083	77.1263	1.23396	0.0248215	0.674552	LOC109087499	NC_056602.1	8807790	8886539	-	8563	protein_coding	dedicator of cytokinesis protein 9-like%2C transcript variant X4 && sp|Q8BIK4|DOCK9_MOUSE Dedicator of cytokinesis protein 9 OS=Mus musculus OX=10090 GN=Dock9 PE=1 SV=2 && PF14429:C2 domain in Dock180 and Zizimin proteins|PF06920:Dock homology region 2|PF11878:Domain of unknown function (DUF3398)|PF00169:PH domain	-
109079354	3.33519	1.26065	0	0	2.22195	0	0	3.34276	5.816	9.54508	8.66824	6.01146	11.5781	0	0.973969	6.4231	-2.71528	0.0248238	0.674552	LOC109079354	NW_024879183.1	262801	268438	-	1303	protein_coding	uncharacterized LOC109079354 && - && -	-
109095320	6.67038	6.30325	4.03139	0	8.88778	4.34121	16.0564	15.8781	4.84667	3.18169	29.472	99.1891	10.5256	6.42747	6.61291	24.2172	-1.85383	0.0248748	0.674552	aplnra	NC_056579.1	18223053	18225245	+	2193	protein_coding	apelin receptor a && sp|Q7SZP9|APJA_DANRE Apelin receptor A OS=Danio rerio OX=7955 GN=aplnra PE=1 SV=2 && PF00001:7 transmembrane receptor (rhodopsin family)	-
109095683	74.4859	63.0325	48.3767	41.938	33.3292	99.8479	52.1832	105.297	85.3014	50.9071	79.7478	382.73	71.5739	62.4383	59.0276	119.714	-1.0196	0.024909	0.674552	LOC109095683	NC_056605.1	25425739	25502283	+	5770	protein_coding	collagen alpha-1(XVIII) chain-like && sp|P39060|COIA1_HUMAN Collagen alpha-1(XVIII) chain OS=Homo sapiens OX=9606 GN=COL18A1 PE=1 SV=5 && PF06482:Collagenase NC10 and Endostatin|PF01391:Collagen triple helix repeat (20 copies)	-
109080865	43.3575	133.629	43.3374	170.548	43.6983	79.8783	73.8593	8.3569	68.8227	33.9381	60.6777	34.0649	26.3139	53.2562	84.0439	40.7758	1.03876	0.0249807	0.674552	ciz1b	NC_056601.1	20000824	20010457	+	2258	protein_coding	cdkn1a interacting zinc finger protein 1b%2C transcript variant X2 && sp|Q9ULV3|CIZ1_HUMAN Cip1-interacting zinc finger protein OS=Homo sapiens OX=9606 GN=CIZ1 PE=1 SV=2 && -	-
109112266	5.55865	0	8.06278	0	3.70324	0	5.61973	8.3569	3.87734	29.6958	4.33412	59.1127	6.31534	1.83642	3.27777	16.2184	-2.28523	0.0250344	0.674552	LOC109112266	NC_056615.1	29601590	29628970	+	3176	protein_coding	F-actin-uncapping protein LRRC16A-like && sp|Q5VZK9|CARL1_HUMAN F-actin-uncapping protein LRRC16A OS=Homo sapiens OX=9606 GN=CARMIL1 PE=1 SV=1 && PF16000:CARMIL C-terminus	-
109076311	204.558	596.287	147.146	131.406	83.6933	125.027	33.7184	106.133	111.473	107.117	99.6848	89.17	51.5753	71.6204	188.834	90.9676	1.05105	0.0250488	0.674552	LOC109076311	NC_056616.1	1896602	1905824	-	2647	protein_coding	nucleoporin Nup43-like && sp|P59235|NUP43_MOUSE Nucleoporin Nup43 OS=Mus musculus OX=10090 GN=Nup43 PE=1 SV=2 && -	-
109091093	7.78211	3.78195	33.259	54.5193	5.92519	16.4966	19.2676	40.1131	5.816	43.4831	82.3483	278.531	10.5256	10.1003	20.1474	67.2739	-1.7453	0.0250892	0.674552	LOC109091093	NC_056610.1	10763606	10768236	+	1568	protein_coding	stimulator of interferon genes protein-like && sp|E7F4N7|STING_DANRE Stimulator of interferon genes protein OS=Danio rerio OX=7955 GN=sting1 PE=1 SV=1 && PF15009:Transmembrane protein 173	-
109060301	54.4748	869.848	404.147	1627.19	42.217	151.943	289.015	112.818	246.211	126.207	375.335	202.386	113.676	162.523	491.262	191.308	1.35945	0.0251075	0.674552	LOC109060301	NC_056575.1	4193083	4196477	+	1485	protein_coding	ubl carboxyl-terminal hydrolase 18-like%2C transcript variant X1 && sp|A0JM59|UBP20_XENTR Ubiquitin carboxyl-terminal hydrolase 20 OS=Xenopus tropicalis OX=8364 GN=usp20 PE=2 SV=1 && PF00443:Ubiquitin carboxyl-terminal hydrolase	-
109056258	36.6871	6.30325	14.1099	0	5.18454	28.652	12.8451	5.01414	0	1.06056	8.66824	5.00955	2.10511	4.59105	14.826	3.77838	1.96484	0.0251175	0.674552	LOC109056258	NC_056583.1	25217162	25269368	-	2023	protein_coding	regulator of G-protein signaling 7-like%2C transcript variant X1 && sp|P49803|RGS7_RAT Regulator of G-protein signaling 7 OS=Rattus norvegicus OX=10116 GN=Rgs7 PE=1 SV=2 && PF00615:Regulator of G protein signaling domain|PF18148:Regulator of G-protein signalling DHEX domain|PF00610:Domain found in Dishevelled, Egl-10, and Pleckstrin (DEP)|PF00631:GGL domain	-
109106178	0	0	1.00785	0	0.740649	0	0	0	1.93867	0	13.8692	26.0497	1.05256	0	0.249785	6.13001	-4.2302	0.0251761	0.674552	hbegfb	NC_056592.1	14791711	14796706	+	3744	protein_coding	heparin-binding EGF-like growth factor b && sp|Q09118|HBEGF_CHLAE Proheparin-binding EGF-like growth factor OS=Chlorocebus aethiops OX=9534 GN=HBEGF PE=1 SV=1 && -	-
109056197	11.1173	30.2556	38.2982	16.7752	37.0324	43.4121	40.9437	90.2546	24.2333	80.6029	35.5398	245.468	12.6307	39.483	31.1192	75.4589	-1.27254	0.0252337	0.674552	LOC109056197	NC_056574.1	13024978	13031877	-	2963	protein_coding	cell adhesion molecule 4-like && - && PF03921:Intercellular adhesion molecule (ICAM), N-terminal domain|PF07679:Immunoglobulin I-set domain|PF13895:Immunoglobulin domain	-
109056204	0	2.5213	15.1177	0	14.0723	0	18.4648	35.9347	16.4787	7.42395	7.80142	153.292	14.7358	9.1821	7.16802	34.9784	-2.26914	0.0252788	0.674552	LOC109056204	NC_056596.1	10219734	10267037	+	10308	protein_coding	cadherin EGF LAG seven-pass G-type receptor 1-like && sp|O35161|CELR1_MOUSE Cadherin EGF LAG seven-pass G-type receptor 1 OS=Mus musculus OX=10090 GN=Celsr1 PE=1 SV=3 && PF16489:GPCR-Autoproteolysis INducing (GAIN) domain|PF00028:Cadherin domain|PF02210:Laminin G domain|PF00002:7 transmembrane receptor (Secretin family)|PF00053:Laminin EGF domain|PF00008:EGF-like domain|PF01825:GPCR proteolysis s…	-
109094414	0	49.1653	0	9.78552	1.4813	0	8.02819	0	0	1.06056	0	0	3.15767	0	9.78005	0.602605	4.05269	0.025383	0.674552	LOC109094414	NC_056598.1	16605847	16706947	+	3797	protein_coding	cadherin-18-like%2C transcript variant X2 && sp|Q13634|CAD18_HUMAN Cadherin-18 OS=Homo sapiens OX=9606 GN=CDH18 PE=2 SV=1 && -	-
109065153	0	0	1.00785	0	0.740649	19.1013	0.802819	2.50707	0	4.24226	2.60047	26.0497	0	1.83642	3.09324	5.31941	-3.30234	0.0254554	0.674552	LOC109065153	NC_056621.1	12581733	12588310	+	802	protein_coding	caveolin-1 && sp|Q9YGM8|CAV1_TAKRU Caveolin-1 OS=Takifugu rubripes OX=31033 GN=cav1 PE=3 SV=1 && PF01146:Caveolin	-
109072926	78.9328	110.937	46.361	32.1524	29.6259	20.8378	44.155	25.0707	27.1413	36.0592	2.60047	22.042	15.7883	35.8102	51.8575	23.5018	1.13929	0.0255124	0.674552	akip1	NC_056614.1	18748272	18749855	+	842	protein_coding	A kinase (PRKA) interacting protein 1%2C transcript variant X2 && - && -	-
109109169	4.44692	1.26065	4.03139	0	3.70324	8.68243	5.61973	36.7704	0	5.30282	2.60047	89.17	2.10511	5.50926	3.96348	20.2083	-2.32997	0.0255214	0.674552	LOC109109169	NC_056600.1	3152952	3248071	-	6669	protein_coding	cGMP-inhibited 3'%2C5'-cyclic phosphodiesterase A-like%2C transcript variant X1 && sp|Q14432|PDE3A_HUMAN cGMP-inhibited 3',5'-cyclic phosphodiesterase A OS=Homo sapiens OX=9606 GN=PDE3A PE=1 SV=3 && -	-
109056501	0	0	5.03924	0	1.4813	17.3649	1.60564	0	12.6013	27.5747	6.06777	109.208	4.21023	6.42747	3.64158	23.7271	-2.6814	0.0255906	0.674552	LOC109056501	NC_056602.1	24140870	24216661	-	5310	protein_coding	receptor-type tyrosine-protein phosphatase gamma-like && sp|P23470|PTPRG_HUMAN Receptor-type tyrosine-protein phosphatase gamma OS=Homo sapiens OX=9606 GN=PTPRG PE=1 SV=4 && PF00102:Protein-tyrosine phosphatase|PF00041:Fibronectin type III domain|PF00194:Eukaryotic-type carbonic anhydrase	-
109107953	0	0	0	0	0	0	4.01409	16.7138	3.87734	5.30282	0	273.522	3.15767	14.6914	0.573442	45.3235	-3.42383	0.0255947	0.674552	cfhl4	NC_056618.1	26598372	26712231	-	3409	protein_coding	complement factor H like 4%2C transcript variant X2 && sp|P08603|CFAH_HUMAN Complement factor H OS=Homo sapiens OX=9606 GN=CFH PE=1 SV=4 && PF00084:Sushi repeat (SCR repeat)	-
109095722	71.1507	859.763	1192.28	528.418	176.274	191.013	476.071	87.7475	180.296	229.082	344.129	211.403	58.9432	428.804	499.282	220.058	1.18147	0.0256168	0.674552	LOC109095722	NC_056580.1	14072779	14101120	-	5453	protein_coding	uncharacterized LOC109095722%2C transcript variant X1 && sp|Q5UQ40|UBC4_MIMIV Probable bifunctional E2/E3 enzyme R795 OS=Acanthamoeba polyphaga mimivirus OX=212035 GN=MIMI_R795 PE=3 SV=1 && PF00092:von Willebrand factor type A domain|PF04564:U-box domain|PF00179:Ubiquitin-conjugating enzyme	-
109094129	3.33519	0	0	0	0	0	1.60564	15.0424	4.84667	0	17.3365	13.0248	0	2.75463	0.705832	7.57215	-3.42328	0.0256571	0.674552	LOC109094129	NC_056595.1	22417388	22441352	+	3140	protein_coding	rhomboid-related protein 1-like%2C transcript variant X1 && sp|Q8VC82|RHBL1_MOUSE Rhomboid-related protein 1 OS=Mus musculus OX=10090 GN=Rhbdl1 PE=2 SV=1 && PF01694:Rhomboid family	-
109098441	57.8099	10.0852	45.3531	8.38759	71.1023	35.598	96.3382	106.968	62.0374	41.362	64.145	443.846	101.045	28.4645	46.382	121.124	-1.37896	0.0256691	0.674552	LOC109098441	NC_056614.1	6915419	7023983	-	6505	protein_coding	semaphorin-6D-like%2C transcript variant X2 && sp|Q8NFY4|SEM6D_HUMAN Semaphorin-6D OS=Homo sapiens OX=9606 GN=SEMA6D PE=1 SV=1 && PF01403:Sema domain	-
109102541	4.44692	27.7343	0	40.54	1.4813	11.2872	0.802819	0	0	0	0	7.01337	2.10511	0	12.3275	1.30264	3.25043	0.0257496	0.674552	LOC109102541	NC_056588.1	4556772	4583712	-	1727	protein_coding	protein TALPID3-like%2C transcript variant X2 && sp|H6D7E6|TALD3_DANRE Protein TALPID3 OS=Danio rerio OX=7955 GN=talpid3 PE=2 SV=1 && -	-
122136567	1056.14	345.418	141.099	156.568	312.554	981.114	522.635	1190.02	175.449	1385.1	1658.23	137.262	906.251	3087.94	502.219	1220.04	-1.28038	0.025753	0.674552	LOC122136567	NC_056599.1	26503506	26507083	-	1253	protein_coding	uncharacterized LOC122136567 && - && -	-
109053466	47.8044	0	18.1413	0	19.2569	13.8919	1.60564	3.34276	4.84667	3.18169	1.73365	6.01146	1.05256	1.83642	14.3857	3.1436	2.19827	0.0257686	0.674552	LOC109053466	NC_056607.1	20176986	20183226	-	2784	protein_coding	adenosine receptor A1-like && sp|P49892|AA1R_CHICK Adenosine receptor A1 OS=Gallus gallus OX=9031 GN=ADORA1 PE=2 SV=1 && PF00001:7 transmembrane receptor (rhodopsin family)	-
109062488	73.3742	35.2982	194.515	1.39793	31.8479	176.253	22.4789	246.529	50.4054	28.6352	375.335	885.689	81.0469	73.4568	76.4521	248.728	-1.7009	0.0257932	0.674552	col6a3	NC_056605.1	17771728	17831953	+	17849	protein_coding	collagen%2C type VI%2C alpha 3 && sp|P15989|CO6A3_CHICK Collagen alpha-3(VI) chain OS=Gallus gallus OX=9031 GN=COL6A3 PE=2 SV=2 && PF00092:von Willebrand factor type A domain|PF00014:Kunitz/Bovine pancreatic trypsin inhibitor domain|PF01391:Collagen triple helix repeat (20 copies)	-
122137016	12.229	152.539	21.1648	90.8656	8.88778	4.34121	10.4366	0	12.6013	5.30282	14.736	0	10.5256	27.5463	42.9234	10.1017	2.08111	0.0258083	0.674552	ifng1	NC_056600.1	10936979	10939094	-	876	protein_coding	interferon gamma 1%2C transcript variant X1 && sp|B5B3U4|IFNG1_CARAU Interferon gamma 1 OS=Carassius auratus OX=7957 GN=ifng1 PE=1 SV=1 && PF00714:Interferon gamma	-
109059563	0	0	5.03924	12.5814	2.96259	2.60473	2.40846	0	0	9.54508	30.3388	60.1146	48.4176	3.67284	3.65663	21.727	-2.58738	0.0258182	0.674552	LOC109059563	NC_056603.1	8664640	8674121	-	3292	protein_coding	BCL6B transcription repressor && sp|O88282|BCL6B_MOUSE B-cell CLL/lymphoma 6 member B protein OS=Mus musculus OX=10090 GN=Bcl6b PE=1 SV=1 && PF00651:BTB/POZ domain	ZBTB
109099334	0	2.5213	2.0157	0	8.14714	0	6.42255	10.864	18.4173	3.18169	25.1379	9.01719	6.31534	8.26389	2.72953	11.5996	-2.03502	0.0258813	0.674552	ryr2a	NC_056583.1	25022492	25116659	+	16122	protein_coding	ryanodine receptor 2a (cardiac) && sp|E9Q401|RYR2_MOUSE Ryanodine receptor 2 OS=Mus musculus OX=10090 GN=Ryr2 PE=1 SV=1 && PF08454:RyR and IP3R Homology associated|PF13833:EF-hand domain pair|PF02026:RyR domain|PF00520:Ion transport protein|PF06459:Ryanodine Receptor TM 4-6|PF01365:RIH domain	-
122134059	36.6871	31.5162	25.1962	16.7752	13.3317	13.0236	21.6761	6.68552	10.6627	3.18169	21.6706	14.0267	8.42045	9.1821	22.6009	10.5471	1.088	0.0260282	0.674552	LOC122134059	NC_056600.1	4931738	4932700	+	509	protein_coding	LYR motif-containing protein 5A-like%2C transcript variant X1 && sp|Q503U1|LYM5A_DANRE LYR motif-containing protein 5A OS=Danio rerio OX=7955 GN=lyrm5a PE=3 SV=1 && PF05347:Complex 1 protein (LYR family)	-
109104467	0	73.1177	0	18.1731	0	0	0.802819	0	0	0	0.866824	0	3.15767	0	13.1562	0.574928	4.52943	0.0260858	0.674552	LOC109104467	NC_056574.1	28437240	28438615	-	928	protein_coding	interferon alpha-6-like && sp|Q6XZW6|IFNB_TACAC Interferon beta OS=Tachyglossus aculeatus aculeatus OX=49271 GN=IFNB1 PE=3 SV=1 && PF00143:Interferon alpha/beta domain	-
109068614	0	0	2.0157	0	0	0	1.60564	27.5778	0	10.6056	0	10.0191	0	8.26389	0.517333	8.06663	-3.8701	0.0260994	0.674552	calml4a	NC_056603.1	19816612	19818065	+	796	protein_coding	calmodulin-like 4a && sp|Q3T0E8|CALL4_BOVIN Calmodulin-like protein 4 OS=Bos taurus OX=9913 GN=CALML4 PE=2 SV=1 && PF13499:EF-hand domain pair	-
109070927	0	1.26065	0	15.3773	4.44389	6.94594	8.02819	0.83569	0	0	1.73365	0	0	0	5.15085	0.367048	3.63449	0.0262179	0.674552	LOC109070927	NC_056601.1	9897828	9903859	+	4676	protein_coding	membrane-spanning 4-domains subfamily A member 4A-like && sp|Q3UPL6|M4A15_MOUSE Membrane-spanning 4-domains subfamily A member 15 OS=Mus musculus OX=10090 GN=Ms4a15 PE=2 SV=1 && PF04103:CD20-like family	-
109063905	7.78211	162.624	141.099	99.2532	12.591	72.0642	131.662	13.371	25.2027	13.7873	77.1473	55.1051	30.5241	33.9738	89.5822	35.5873	1.32984	0.0262613	0.674552	LOC109063905	NC_056619.1	22305870	22313175	-	2185	protein_coding	E3 ubiquitin-protein ligase TRIM21-like%2C transcript variant X2 && sp|Q02084|A33_PLEWA Zinc-binding protein A33 OS=Pleurodeles waltl OX=8319 PE=1 SV=2 && PF00643:B-box zinc finger|PF00622:SPRY domain|PF13445:RING-type zinc-finger|PF13765:SPRY-associated domain	-
109102635	1.11173	17.6491	5.03924	0	3.70324	6.94594	3.21127	0	0	0	0.866824	37.0707	2.10511	0	5.38007	5.72037	2.94109	0.0262613	0.674552	LOC109102635	NC_056590.1	6733020	6761900	-	5813	protein_coding	NACHT%2C LRR and PYD domains-containing protein 12-like%2C transcript variant X2 && - && PF05729:NACHT domain|PF17776:NLRC4 helical domain HD2|PF14484:Fish-specific NACHT associated domain|PF17779:NOD2 winged helix domain	-
122134114	5.55865	22.6917	4.03139	11.1835	13.3317	12.1554	21.6761	20.0566	31.0187	41.362	21.6706	39.0745	25.2614	11.9367	12.9469	27.1972	-1.06522	0.0263546	0.674552	LOC122134114	NC_056605.1	7447557	7454271	+	2492	protein_coding	purine nucleoside phosphorylase LACC1-like%2C transcript variant X1 && sp|Q8BZT9|LACC1_MOUSE Purine nucleoside phosphorylase LACC1 OS=Mus musculus OX=10090 GN=Lacc1 PE=1 SV=1 && PF02578:Multi-copper polyphenol oxidoreductase laccase	-
109099251	34.4636	8.82455	50.3924	68.4987	38.5137	14.7601	22.4789	27.5778	9.69334	32.8775	81.4815	407.777	95.7827	24.7917	33.9903	97.1403	-1.51687	0.0263598	0.674552	LOC109099251	NC_056583.1	15148988	15211261	-	5912	protein_coding	unconventional myosin-Id-like && sp|E7F9L8|MYO1D_DANRE Unconventional myosin-Id OS=Danio rerio OX=7955 GN=myo1d PE=2 SV=1 && PF06017:Unconventional myosin tail, actin- and lipid-binding|PF00063:Myosin head (motor domain)	-
109110856	0	10.0852	14.1099	79.6821	10.3691	13.0236	28.0987	8.3569	4.84667	23.3324	97.9511	428.818	38.9446	20.2006	22.1955	88.9214	-2.00806	0.0264446	0.674552	ppp1r14d	NC_056613.1	518008	528973	+	1003	protein_coding	protein phosphatase 1 regulatory inhibitor subunit 14D && sp|Q8MIK9|PP14B_PIG Protein phosphatase 1 regulatory subunit 14B OS=Sus scrofa OX=9823 GN=PPP1R14B PE=2 SV=1 && PF05361:PKC-activated protein phosphatase-1 inhibitor	-
109096852	77.8211	702.182	140.091	409.594	94.803	290.861	220.775	154.603	166.725	108.178	156.895	70.1337	235.773	64.2747	276.59	136.655	1.01578	0.0264515	0.674552	def6b	NC_056618.1	4103148	4116902	+	2119	protein_coding	DEF6 guanine nucleotide exchange factor b && sp|Q7SYB5|DEFI6_DANRE Differentially expressed in FDCP 6 homolog OS=Danio rerio OX=7955 GN=def6 PE=2 SV=1 && PF00169:PH domain	-
109102808	0	0	0	0	0	0	0.802819	0	0	0	1.73365	24.0458	1.05256	13.7732	0.114688	5.80074	-4.56229	0.0264672	0.674552	LOC109102808	NC_056610.1	13418906	13427833	-	2767	protein_coding	matrix metalloproteinase-17-like && sp|Q9ULZ9|MMP17_HUMAN Matrix metalloproteinase-17 OS=Homo sapiens OX=9606 GN=MMP17 PE=1 SV=4 && PF00413:Matrixin|PF01471:Putative peptidoglycan binding domain	-
109078253	24.4581	27.7343	58.4552	15.3773	50.3641	21.7061	33.7184	17.5495	48.4667	21.2113	111.82	264.504	45.2599	45.9105	33.1162	79.2461	-1.25434	0.026496	0.674552	LOC109078253	NC_056616.1	19836118	19900804	+	11132	protein_coding	myomegalin-like%2C transcript variant X16 && sp|Q5VU43|MYOME_HUMAN Myomegalin OS=Homo sapiens OX=9606 GN=PDE4DIP PE=1 SV=3 && PF18615:Short myomegalin-like EB1 binding proteins, N-terminal domain	-
109112540	0	3.78195	0	0	0	0	0.802819	5.84983	0	0	0	216.413	0	24.7917	0.654967	35.2934	-5.76725	0.0265689	0.674552	LOC109112540	NC_056591.1	8106051	8108125	-	1547	protein_coding	alpha-1-antitrypsin homolog && sp|P32759|A1AT_CYPCA Alpha-1-antitrypsin homolog OS=Cyprinus carpio OX=7962 PE=2 SV=1 && PF00079:Serpin (serine protease inhibitor)	-
109088671	156.754	15.1278	77.6043	43.3359	33.3292	65.1182	207.93	108.64	90.148	71.0578	154.295	210.401	61.0483	854.854	85.5999	221.492	-1.3703	0.0266697	0.674552	LOC109088671	NC_056612.1	18055171	18056284	-	679	protein_coding	uncharacterized LOC109088671 && - && -	-
109074715	0	172.709	0	68.4987	3.70324	12.1554	12.8451	0	7.75467	7.42395	2.60047	3.00573	19.9986	7.34568	38.5588	6.87558	2.4882	0.0266945	0.674552	LOC109074715	NC_056588.1	5266982	5269690	-	2709	protein_coding	insulinoma-associated protein 2 && sp|Q9JMC2|INSM2_MOUSE Insulinoma-associated protein 2 OS=Mus musculus OX=10090 GN=Insm2 PE=1 SV=2 && -	zf-C2H2
109113426	120.067	89.5061	242.891	23.7648	371.065	197.959	123.634	279.956	284.015	123.025	296.454	1436.74	137.885	208.434	166.984	395.215	-1.24106	0.0267466	0.674552	slc5a6a	NC_056616.1	20831544	20846371	-	5387	protein_coding	solute carrier family 5 member 6a && sp|O70247|SC5A6_RAT Sodium-dependent multivitamin transporter OS=Rattus norvegicus OX=10116 GN=Slc5a6 PE=1 SV=1 && PF00474:Sodium:solute symporter family	-
109066228	0	0	30.2354	0	1.4813	1.73649	9.63382	42.6202	21.3253	3.18169	21.6706	120.229	18.946	1.83642	6.15529	32.8299	-2.40636	0.0268331	0.674552	LOC109066228	NC_056575.1	6366701	6438143	+	3733	protein_coding	protein Wnt-5b-like%2C transcript variant X2 && sp|Q92050|WNT5B_DANRE Protein Wnt-5b OS=Danio rerio OX=7955 GN=wnt5b PE=2 SV=1 && PF00110:wnt family	-
109079791	0	0	0	0	4.44389	8.68243	9.63382	11.6997	3.87734	0	28.6052	94.1796	10.5256	4.59105	3.25145	21.9255	-2.71942	0.0268362	0.674552	LOC109079791	NC_056611.1	26033096	26112504	+	5074	protein_coding	chloride channel protein 2-like && sp|P51788|CLCN2_HUMAN Chloride channel protein 2 OS=Homo sapiens OX=9606 GN=CLCN2 PE=1 SV=2 && PF00654:Voltage gated chloride channel	-
109083469	11.1173	3.78195	1.00785	0	6.66584	31.2567	15.2536	0	2.908	14.8479	58.0772	277.529	5.26278	11.0185	9.86903	52.8062	-2.41072	0.0268407	0.674552	LOC109083469	NC_056617.1	11262337	11271061	-	2538	protein_coding	growth hormone receptor && sp|Q90375|GHR_COLLI Growth hormone receptor OS=Columba livia OX=8932 GN=GHR PE=2 SV=1 && PF09067:Erythropoietin receptor, ligand binding|PF12772:Growth hormone receptor binding	-
109068483	4.44692	2.5213	7.05493	18.1731	10.3691	13.0236	8.02819	0	0	0	0.866824	0	4.21023	7.34568	9.08817	1.77468	2.35655	0.026841	0.674552	LOC109068483	NC_056579.1	4694783	4711300	+	4855	protein_coding	ATP-binding cassette sub-family D member 1-like && sp|F1RBC8|ABCD1_DANRE ATP-binding cassette sub-family D member 1 OS=Danio rerio OX=7955 GN=abcd1 PE=2 SV=1 && PF06472:ABC transporter transmembrane region 2|PF00005:ABC transporter	-
122138790	16.6759	69.3357	3.02354	13.9793	10.3691	0.868243	0.802819	0	3.87734	0	0	11.021	2.10511	2.75463	16.4364	2.82258	2.54162	0.0269111	0.674552	LOC122138790	NC_056607.1	3237161	3239626	+	1752	protein_coding	tubulin alpha-1A chain-like && sp|P68362|TBA1A_CRIGR Tubulin alpha-1A chain OS=Cricetulus griseus OX=10029 GN=TUBA1A PE=2 SV=1 && PF03953:Tubulin C-terminal domain|PF00091:Tubulin/FtsZ family, GTPase domain	-
109099349	0	0	0	0	0	0	0	0	0	2.12113	4.33412	31.0592	0	2.75463	0	5.75273	-4.96205	0.0269155	0.674552	LOC109099349	NC_056619.1	6812908	6846292	+	2864	protein_coding	transcriptional enhancer factor TEF-5-like%2C transcript variant X2 && sp|Q90701|TEAD3_CHICK Transcriptional enhancer factor TEF-5 OS=Gallus gallus OX=9031 GN=TEAD3 PE=2 SV=2 && PF01285:TEA/ATTS domain|PF17725:YAP binding domain	TEA
109106578	120.067	26.4736	109.855	34.9483	154.055	257	86.7044	330.098	63.0067	380.743	134.358	300.573	202.091	211.188	112.729	231.722	-1.03607	0.0270136	0.674552	LOC109106578	NC_056587.1	152684	158609	+	3291	protein_coding	succinate-semialdehyde dehydrogenase%2C mitochondrial-like && sp|Q8BWF0|SSDH_MOUSE Succinate-semialdehyde dehydrogenase, mitochondrial OS=Mus musculus OX=10090 GN=Aldh5a1 PE=1 SV=1 && PF00171:Aldehyde dehydrogenase family	-
109113708	50.0278	22.6917	0	97.8552	11.8504	4.34121	51.3804	0	24.2333	0	0	6.01146	0	0	34.021	4.32069	2.97722	0.0270547	0.674552	LOC109113708	NC_056616.1	23953852	23958155	+	1573	protein_coding	gephyrin-like && sp|Q9NQX3|GEPH_HUMAN Gephyrin OS=Homo sapiens OX=9606 GN=GPHN PE=1 SV=1 && PF03454:MoeA C-terminal region (domain IV)	-
109051916	0	0	2.0157	0	0	0	1.60564	4.17845	6.78534	0	22.5374	9.01719	0	1.83642	0.517333	6.3364	-3.52165	0.0270725	0.674552	LOC109051916	NC_056608.1	19649153	19653959	-	1973	protein_coding	inward rectifier potassium channel 2-like && sp|P52186|KCNJ2_CHICK Inward rectifier potassium channel 2 OS=Gallus gallus OX=9031 GN=KCNJ2 PE=2 SV=1 && PF17655:Inward rectifier potassium channel C-terminal domain|PF01007:Inward rectifier potassium channel transmembrane domain|PF08466:Inward rectifier potassium channel N-terminal	-
122142571	0	25.213	0	23.7648	0	3.47297	0	0	0	0	0	0	0	0	7.49297	0	5.40988	0.0271287	0.674983	LOC122142571	NW_024872759.1	391646	394975	+	1398	protein_coding	putative nuclease HARBI1 && - && PF13359:DDE superfamily endonuclease	-
109092062	0	0	0	0	0	0	0	20.0566	2.908	4.24226	1.73365	0	0	0.91821	0	4.26553	-4.5354	0.0272191	1	LOC109092062	NC_056589.1	12007692	12017150	+	2419	protein_coding	uncharacterized LOC109092062 && - && -	-
109073364	15.5642	6.30325	0	27.9586	2.96259	6.0777	0.802819	0	0.969334	0	4.33412	2.00382	0	1.83642	8.52417	1.30624	2.67592	0.0273969	0.677164	zgc:112334	NC_056593.1	185673	188765	+	1851	protein_coding	uncharacterized protein LOC619199 homolog && sp|P50396|GDIA_MOUSE Rab GDP dissociation inhibitor alpha OS=Mus musculus OX=10090 GN=Gdi1 PE=1 SV=3 && PF00996:GDP dissociation inhibitor	-
109061754	16.6759	5.0426	0	0	2.22195	11.2872	13.6479	14.2067	5.816	11.6662	27.7384	144.275	5.26278	4.59105	6.98222	30.508	-2.11954	0.0274085	0.677164	LOC109061754	NC_056576.1	21414154	21417847	+	2352	protein_coding	NF-kappa-B inhibitor alpha-like && sp|O54910|IKBE_MOUSE NF-kappa-B inhibitor epsilon OS=Mus musculus OX=10090 GN=Nfkbie PE=1 SV=2 && PF13637:Ankyrin repeats (many copies)|PF12796:Ankyrin repeats (3 copies)	-
109108995	0	22.6917	24.1883	9.78552	17.7756	20.8378	17.662	52.6485	21.3253	22.2718	190.701	22.042	10.5256	18.3642	16.1344	48.2684	-1.57958	0.0275091	0.678699	LOC109108995	NC_056589.1	14924075	15031232	-	17329	protein_coding	ryanodine receptor 1-like%2C transcript variant X1 && sp|P11716|RYR1_RABIT Ryanodine receptor 1 OS=Oryctolagus cuniculus OX=9986 GN=RYR1 PE=1 SV=1 && PF02026:RyR domain|PF02815:MIR domain|PF00622:SPRY domain|PF08454:RyR and IP3R Homology associated|PF13833:EF-hand domain pair|PF01365:RIH domain|PF06459:Ryanodine Receptor TM 4-6|PF00520:Ion transport protein|PF08709:Inositol 1,4,5-trisphosphate/ry…	-
109083292	57.8099	1314.86	378.951	1154.69	168.127	256.132	447.17	180.509	293.708	212.113	374.468	275.525	223.142	219.452	539.677	254.131	1.08553	0.0275653	0.67961	LOC109083292	NC_056609.1	27080884	27086397	-	2048	protein_coding	arginine/serine-rich protein 1-like%2C transcript variant X2 && sp|Q1ECZ9|RSRP1_DANRE Arginine/serine-rich protein 1 OS=Danio rerio OX=7955 GN=rsrp1 PE=2 SV=1 && PF17069:Arginine/Serine-Rich protein 1	-
109080266	5.55865	0	4.03139	0	2.22195	0	1.60564	19.2209	7.75467	3.18169	26.8715	33.063	0	0	1.9168	12.8703	-2.73826	0.027595	0.679868	LOC109080266	NC_056579.1	15866831	15884268	+	2799	protein_coding	angiopoietin-related protein 2-like%2C transcript variant X1 && sp|Q9UKU9|ANGL2_HUMAN Angiopoietin-related protein 2 OS=Homo sapiens OX=9606 GN=ANGPTL2 PE=1 SV=1 && PF00147:Fibrinogen beta and gamma chains, C-terminal globular domain	-
109111554	0	0	0	0	0	0	0	2.50707	0.969334	0	8.66824	28.0535	0	0	0	5.74259	-4.96028	0.027666	0.680461	LOC109111554	NC_056618.1	27632800	27642679	+	2378	protein_coding	calpain-2 catalytic subunit-like && sp|P17655|CAN2_HUMAN Calpain-2 catalytic subunit OS=Homo sapiens OX=9606 GN=CAPN2 PE=1 SV=6 && PF00648:Calpain family cysteine protease|PF01067:Calpain large subunit, domain III	-
109052902	13.3408	39.0801	42.3296	20.969	20.7382	39.9392	29.7043	21.7279	26.172	41.362	40.7407	252.481	55.7855	37.6466	29.443	67.988	-1.2054	0.027677	0.680461	LOC109052902	NC_056596.1	11783898	11804125	-	4417	protein_coding	neural Wiskott-Aldrich syndrome protein-like%2C transcript variant X1 && sp|O08816|WASL_RAT Neural Wiskott-Aldrich syndrome protein OS=Rattus norvegicus OX=10116 GN=Wasl PE=1 SV=2 && PF00786:P21-Rho-binding domain|PF02205:WH2 motif	-
109093397	3.33519	0	1.00785	16.7752	84.434	91.1655	2.40846	0	2.908	0	0	18.0344	0	0	28.4466	2.99177	3.25659	0.0277277	0.681054	cckar	NC_056603.1	31410191	31416704	+	2459	protein_coding	cholecystokinin A receptor && sp|Q5D0K2|CCKAR_CANLF Cholecystokinin receptor type A OS=Canis lupus familiaris OX=9615 GN=CCKAR PE=2 SV=1 && PF00001:7 transmembrane receptor (rhodopsin family)	-
109102012	4.44692	89.5061	57.4473	18.1731	4.44389	38.2027	20.8733	3.34276	1.93867	11.6662	6.93459	32.0611	6.31534	13.7732	33.299	10.8617	1.61616	0.0277729	0.681054	LOC109102012	NC_056573.1	23400254	23403825	-	1981	protein_coding	tripartite motif-containing protein 16-like protein && sp|Q8BFW4|TRI65_MOUSE Tripartite motif-containing protein 65 OS=Mus musculus OX=10090 GN=Trim65 PE=1 SV=1 && PF13765:SPRY-associated domain|PF15227:zinc finger of C3HC4-type, RING|PF00643:B-box zinc finger|PF00622:SPRY domain	-
109054753	299.055	2576.77	1458.36	1708.27	136.279	380.29	478.48	437.066	633.944	278.928	696.927	588.121	257.876	359.938	1005.36	464.686	1.11279	0.0279285	0.681054	LOC109054753	NC_056593.1	19118832	19123577	-	2480	protein_coding	interferon-induced protein 44-like%2C transcript variant X3 && sp|Q8TCB0|IFI44_HUMAN Interferon-induced protein 44 OS=Homo sapiens OX=9606 GN=IFI44 PE=1 SV=2 && -	-
109060284	17.7877	37.8195	22.1726	34.9483	11.1097	17.3649	29.7043	0	3.87734	8.48451	23.4043	9.01719	12.6307	9.1821	24.4153	9.51372	1.35394	0.0279595	0.681054	LOC109060284	NC_056572.1	13987315	13996860	-	1246	protein_coding	hepatocyte cell adhesion molecule-like && - && -	-
109045939	4.44692	15.1278	23.1805	5.59173	14.0723	8.68243	16.8592	10.0283	22.2947	64.6944	18.2033	25.0478	22.1037	33.0556	12.5658	27.9182	-1.13838	0.0280514	0.681054	LOC109045939	NC_056572.1	28116389	28120672	-	1883	protein_coding	zinc finger protein 528-like%2C transcript variant X1 && - && -	zf-C2H2
109110051	20.0111	31.5162	11.0863	0	29.6259	42.5439	20.8733	98.6115	17.448	8.48451	46.8085	227.434	45.2599	22.037	22.2367	66.5833	-1.57715	0.0281573	0.681808	LOC109110051	NC_056589.1	8081336	8210277	-	6180	protein_coding	semaphorin-6D-like%2C transcript variant X2 && sp|Q8NFY4|SEM6D_HUMAN Semaphorin-6D OS=Homo sapiens OX=9606 GN=SEMA6D PE=1 SV=1 && PF01403:Sema domain	-
109081088	12.229	308.859	61.4787	102.049	31.8479	83.3513	81.8875	30.9205	45.5587	51.9676	24.2711	79.1509	34.7344	34.892	97.3861	43.0707	1.17505	0.0282305	0.682643	LOC109081088	NC_056587.1	10991377	10994765	+	2980	protein_coding	uncharacterized LOC109081088%2C transcript variant X1 && - && -	-
109068208	235.687	81.9422	257.001	0	19.9975	33.8615	390.973	15.0424	110.504	27.5747	34.673	57.1089	9.47301	56.0108	145.637	44.341	1.71631	0.0283635	0.683515	LOC109068208	NC_056611.1	28118411	28120031	+	1325	protein_coding	uncharacterized LOC109068208 && - && PF18744:Secreted Novel AID/APOBEC-like Deaminase 1	-
109054659	1.11173	0	5.03924	0	6.66584	0	0	14.2067	10.6627	1.06056	3.4673	32.0611	4.21023	8.26389	1.83097	10.5618	-2.48191	0.0283844	0.683553	LOC109054659	NC_056578.1	39809452	39851709	-	5540	protein_coding	adhesion G protein-coupled receptor A3-like && sp|S4X0Q8|AGRA3_DANRE Adhesion G protein-coupled receptor A3 OS=Danio rerio OX=7955 GN=adgra3 PE=1 SV=1 && -	-
122137979	73.3742	10.0852	35.2747	43.3359	34.0698	15.6284	57.8029	12.5354	18.4173	18.0296	21.6706	7.01337	23.1562	29.3827	38.5102	18.6007	1.05018	0.0285493	0.683553	ptpmt1	NC_056603.1	22614219	22616249	+	1147	protein_coding	protein tyrosine phosphatase mitochondrial 1 && sp|Q8WUK0|PTPM1_HUMAN Phosphatidylglycerophosphatase and protein-tyrosine phosphatase 1 OS=Homo sapiens OX=9606 GN=PTPMT1 PE=1 SV=1 && PF00782:Dual specificity phosphatase, catalytic domain	-
109066062	0	0	0	0	1.4813	0	0	9.19259	0	0	57.2104	0	1.05256	0	0.211614	9.63651	-4.88468	0.0285515	0.683553	LOC109066062	NC_056615.1	9508311	9513638	+	1862	protein_coding	syncoilin-like && - && -	-
109061817	0	3.78195	3.02354	6.98966	1.4813	0	9.63382	23.3993	12.6013	0	0	159.304	4.21023	0	3.55861	28.5021	-3.0052	0.0285589	0.683553	LOC109061817	NC_056595.1	17690864	17693722	+	1562	protein_coding	C-C motif chemokine 20-like && - && PF00048:Small cytokines (intecrine/chemokine), interleukin-8 like	-
109064231	94.497	4470.26	3127.35	2500.9	54.808	492.294	304.268	42.6202	740.571	213.173	871.158	627.196	130.517	286.482	1577.77	415.96	1.92323	0.0287233	0.683943	LOC109064231	NC_056572.1	8866181	8873532	+	2458	protein_coding	interferon-induced GTP-binding protein MxB-like && sp|Q800G8|MXB_DANRE Interferon-induced GTP-binding protein MxB OS=Danio rerio OX=7955 GN=mxb PE=2 SV=2 && PF00350:Dynamin family|PF01031:Dynamin central region|PF02212:Dynamin GTPase effector domain	-
109094976	7.78211	2.5213	20.157	0	8.88778	15.6284	12.0423	6.68552	6.78534	4.24226	30.3388	183.35	12.6307	11.9367	9.57411	36.567	-1.92141	0.0288143	0.683943	LOC109094976	NC_056579.1	19520749	19558329	-	3463	protein_coding	vinexin-like && sp|O60504|VINEX_HUMAN Vinexin OS=Homo sapiens OX=9606 GN=SORBS3 PE=1 SV=2 && PF14604:Variant SH3 domain|PF07653:Variant SH3 domain|PF00018:SH3 domain|PF02208:Sorbin homologous domain	-
109111834	6.67038	51.6866	0	4.1938	1.4813	0.868243	5.61973	0	0	3.18169	0.866824	0	1.05256	4.59105	10.0743	1.38459	2.85902	0.0288669	0.683943	LOC109111834	NC_056599.1	22607719	22615515	+	2435	protein_coding	glial fibrillary acidic protein && sp|Q58EE9|GFAP_DANRE Glial fibrillary acidic protein OS=Danio rerio OX=7955 GN=gfap PE=1 SV=2 && PF04732:Intermediate filament head (DNA binding) region|PF00038:Intermediate filament protein	-
109106323	162.313	0	0	0	154.796	6.0777	4.01409	15.8781	7.75467	2.12113	0	13.0248	6.31534	2.75463	46.7428	6.83553	2.77385	0.0288749	0.683943	LOC109106323	NC_056572.1	36883727	36900995	-	2031	protein_coding	B-cell receptor CD22-like && sp|P20273|CD22_HUMAN B-cell receptor CD22 OS=Homo sapiens OX=9606 GN=CD22 PE=1 SV=2 && PF13895:Immunoglobulin domain|PF00047:Immunoglobulin domain	-
109105815	14.4525	31.5162	21.1648	46.1318	8.14714	46.0169	68.2396	21.7279	9.69334	24.393	97.9511	514.982	28.419	33.0556	33.667	104.317	-1.63132	0.028903	0.683943	LOC109105815	NC_056612.1	4872212	4885489	-	2442	protein_coding	vascular endothelial growth factor A-A%2C transcript variant X1 && sp|O73682|VGFAA_DANRE Vascular endothelial growth factor A-A OS=Danio rerio OX=7955 GN=vegfaa PE=1 SV=1 && PF14554:VEGF heparin-binding domain|PF00341:PDGF/VEGF domain	-
109103393	16.6759	6.30325	36.2825	36.3462	65.1771	96.375	87.5072	57.6626	18.4173	132.571	248.779	317.606	47.365	57.8472	49.2382	125.75	-1.34774	0.0289583	0.683943	LOC109103393	NC_056599.1	33543384	33599135	+	6259	protein_coding	caskin-2-like%2C transcript variant X1 && sp|Q8WXE0|CSKI2_HUMAN Caskin-2 OS=Homo sapiens OX=9606 GN=CASKIN2 PE=1 SV=2 && PF16907:Proline rich region of Caskin proteins|PF16632:C-terminal region of Caskin|PF07653:Variant SH3 domain|PF16600:Caskin1 CASK-interaction domain|PF00536:SAM domain (Sterile alpha motif)|PF13637:Ankyrin repeats (many copies)|PF12796:Ankyrin repeats (3 copies)	-
122146462	4.44692	35.2982	0	19.571	0.740649	0	3.21127	0	2.908	0	1.73365	0	1.05256	1.83642	9.0383	1.0758	3.05308	0.028996	0.683943	LOC122146462	NC_056581.1	13756136	13762343	-	2751	protein_coding	A-kinase anchor protein 1%2C mitochondrial-like%2C transcript variant X1 && sp|O08715|AKAP1_MOUSE A-kinase anchor protein 1, mitochondrial OS=Mus musculus OX=10090 GN=Akap1 PE=1 SV=4 && PF00567:Tudor domain|PF00013:KH domain	-
109108577	12.229	6.30325	8.06278	0	8.14714	13.0236	0	31.7562	8.724	0	31.2057	144.275	5.26278	6.42747	6.82369	32.5216	-2.24806	0.0290569	0.683943	LOC109108577	NC_056613.1	5476520	5487623	+	5162	protein_coding	thrombospondin-1-like && sp|Q28178|TSP1_BOVIN Thrombospondin-1 OS=Bos taurus OX=9913 GN=THBS1 PE=2 SV=2 && PF05735:Thrombospondin C-terminal region	-
109071214	0	0	0	0	5.92519	2.60473	0.802819	0	0	0	94.4838	41.0783	4.21023	0	1.33325	19.9675	-3.85985	0.0291291	0.683943	LOC109071214	NC_056589.1	4961697	4979629	+	11047	protein_coding	neuroblast differentiation-associated protein AHNAK-like && sp|Q63425|PRAX_RAT Periaxin OS=Rattus norvegicus OX=10116 GN=Prx PE=1 SV=2 && -	-
109097030	136.743	414.754	75.5886	458.522	45.9202	170.176	207.127	217.279	59.1294	63.6339	60.6777	119.227	53.6804	146.914	215.547	102.935	1.06317	0.0292125	0.683943	LOC109097030	NC_056599.1	41667605	41672271	+	2571	protein_coding	E3 ubiquitin-protein ligase DTX3L-like && sp|Q8TDB6|DTX3L_HUMAN E3 ubiquitin-protein ligase DTX3L OS=Homo sapiens OX=9606 GN=DTX3L PE=1 SV=1 && -	-
109093207	0	0	8.06278	0	8.14714	1.73649	4.01409	0	5.816	15.9085	16.4697	161.308	0	0	3.13721	28.5002	-3.16256	0.0292816	0.683943	rhpn2	NC_056603.1	22468681	22495615	+	3781	protein_coding	rhophilin%2C Rho GTPase binding protein 2%2C transcript variant X1 && sp|Q6TNR1|RHPN2_DANRE Rhophilin-2 OS=Danio rerio OX=7955 GN=rhpn2 PE=2 SV=1 && PF02185:Hr1 repeat|PF03097:BRO1-like domain	-
109054983	0	15.1278	2.0157	0	1.4813	0	0	6.68552	2.908	15.9085	9.53506	66.1261	3.15767	4.59105	2.66068	15.5588	-2.58335	0.029293	0.683943	pak6b	NC_056616.1	24966195	24985475	+	3006	protein_coding	p21 protein (Cdc42/Rac)-activated kinase 6b && sp|Q3ULB5|PAK6_MOUSE Serine/threonine-protein kinase PAK 6 OS=Mus musculus OX=10090 GN=Pak6 PE=2 SV=1 && PF00069:Protein kinase domain|PF00786:P21-Rho-binding domain	-
109111272	27.7932	110.937	21.1648	6.98966	13.3317	10.4189	17.662	14.2067	11.632	65.755	37.2734	537.024	62.1008	5.50926	29.7568	104.786	-1.8198	0.029325	0.684175	LOC109111272	NC_056573.1	21267950	21282655	+	2501	protein_coding	brain acid soluble protein 1 homolog && - && PF05466:Brain acid soluble protein 1 (BASP1 protein)	-
109092490	80.0445	260.954	156.216	430.563	139.242	127.632	388.564	173.824	54.2827	152.721	47.6753	31.0592	198.933	127.631	226.174	112.304	1.00943	0.0293614	0.684182	LOC109092490	NC_056594.1	13229254	13247194	-	1468	protein_coding	membrane cofactor protein-like && sp|Q60401|DAF_CAVPO Complement decay-accelerating factor OS=Cavia porcellus OX=10141 GN=CD55 PE=1 SV=1 && PF00084:Sushi repeat (SCR repeat)	-
109057336	97.8322	2014.52	497.877	826.178	14.813	283.047	52.986	217.279	61.068	55.1493	100.552	278.531	234.72	176.296	541.036	160.514	1.75255	0.0295502	0.686814	LOC109057336	NC_056620.1	23717340	23731478	-	1436	protein_coding	uncharacterized LOC109057336 && - && -	-
109071212	0	0	0	0	0	0	1.60564	1.67138	0.969334	3.18169	11.2687	7.01337	3.15767	0	0.229377	3.89459	-3.57685	0.0295563	1	LOC109071212	NC_056619.1	23837651	23854775	-	4000	protein_coding	cytochrome P450 2J4-like%2C transcript variant X5 && sp|Q9QXF7|CP2J4_RAT Cytochrome P450 2J4 OS=Rattus norvegicus OX=10116 GN=CYP2J4 PE=1 SV=1 && PF00067:Cytochrome P450	-
109054814	28.905	0	5.03924	0	0.740649	0.868243	9.63382	90.2546	0.969334	25.4535	63.2782	57.1089	3.15767	0.91821	6.45528	34.4486	-2.41676	0.0295592	0.686814	zgc:113162	NC_056617.1	7617934	7635958	+	1847	protein_coding	uncharacterized protein LOC553743 homolog%2C transcript variant X2 && sp|Q96S53|TESK2_HUMAN Dual specificity testis-specific protein kinase 2 OS=Homo sapiens OX=9606 GN=TESK2 PE=1 SV=1 && PF07714:Protein tyrosine kinase	-
109047425	12.229	30.2556	16.1256	0	8.14714	0	8.02819	25.0707	4.84667	9.54508	16.4697	175.334	48.4176	11.9367	10.6836	41.6601	-1.96731	0.0295749	0.686814	LOC109047425	NC_056618.1	33686922	33735216	-	6381	protein_coding	ephrin type-B receptor 3-like%2C transcript variant X1 && sp|Q07498|EPHB3_CHICK Ephrin type-B receptor 3 (Fragment) OS=Gallus gallus OX=9031 GN=EPHB3 PE=2 SV=1 && PF07714:Protein tyrosine kinase|PF01404:Ephrin receptor ligand binding domain|PF14575:Ephrin type-A receptor 2 transmembrane domain|PF00536:SAM domain (Sterile alpha motif)|PF00041:Fibronectin type III domain	-
109091732	728.183	3394.93	302.354	1760	1184.3	1412.63	1526.16	249.036	6.78534	283.171	138.692	49.0936	1295.7	1010.03	1472.65	433.215	1.76527	0.0296792	0.686814	LOC109091732	NC_056604.1	22126133	22129939	+	1708	protein_coding	steroidogenic acute regulatory protein%2C mitochondrial && sp|Q9DG10|STAR_DANRE Steroidogenic acute regulatory protein, mitochondrial OS=Danio rerio OX=7955 GN=star PE=2 SV=1 && PF01852:START domain	-
109093984	0	0	0	0	2.22195	42.5439	15.2536	0	1.93867	0	0	0	0	0.91821	8.5742	0.408125	4.37859	0.0296808	0.686814	LOC109093984	NC_056577.1	25815713	25843163	-	7764	protein_coding	leucine-rich repeat neuronal protein 1-like%2C transcript variant X2 && sp|A0N0X6|LRRN1_BOVIN Leucine-rich repeat neuronal protein 1 OS=Bos taurus OX=9913 GN=LRRN1 PE=3 SV=1 && PF13855:Leucine rich repeat|PF07679:Immunoglobulin I-set domain	-
109104894	80.0445	1536.73	726.658	1727.84	37.7731	625.135	781.945	328.426	476.912	229.082	485.421	463.884	175.777	164.36	788.019	331.98	1.24662	0.0297525	0.686814	aste1a	NC_056587.1	17244246	17248726	+	3323	protein_coding	asteroid homolog 1a && sp|Q1LYL8|ASTE1_DANRE Protein asteroid homolog 1 OS=Danio rerio OX=7955 GN=aste1 PE=2 SV=1 && PF12813:XPG domain containing	-
109095299	15.5642	240.784	57.4473	204.098	34.8105	78.1419	91.5213	25.9064	89.1787	42.4226	44.208	24.0458	72.6264	12.8549	103.195	44.4633	1.21246	0.0298532	0.686814	LOC109095299	NC_056579.1	11699699	11707407	+	1952	protein_coding	forkhead box protein P3%2C transcript variant X1 && sp|Q9BZS1|FOXP3_HUMAN Forkhead box protein P3 OS=Homo sapiens OX=9606 GN=FOXP3 PE=1 SV=1 && PF00250:Forkhead domain|PF16159:FOXP coiled-coil domain	Fork head
109080453	0	0	0	0	0	0	0	0	0	0	11.2687	32.0611	0	7.34568	0	7.23936	-5.29452	0.0298652	0.686814	LOC109080453	NC_056576.1	16768754	16818321	-	6890	protein_coding	collagen alpha-1(I) chain-like%2C transcript variant X1 && sp|O46392|CO1A2_CANLF Collagen alpha-2(I) chain OS=Canis lupus familiaris OX=9615 GN=COL1A2 PE=2 SV=2 && PF01391:Collagen triple helix repeat (20 copies)|PF01410:Fibrillar collagen C-terminal domain	-
109072225	3.33519	0	24.1883	0	6.66584	1.73649	0	0	0	0	0	0	0	0	5.13226	0	4.87206	0.0298829	1	LOC109072225	NC_056585.1	19903289	19906859	-	973	protein_coding	uncharacterized LOC109072225 && - && -	-
109098158	77.8211	142.453	63.4944	82.478	9.62843	34.7297	26.493	22.5636	21.3253	10.6056	49.409	44.0841	23.1562	27.5463	62.4426	28.3843	1.1293	0.0298972	0.686814	LOC109098158	NC_056600.1	19197735	19202791	+	1695	protein_coding	protein mono-ADP-ribosyltransferase PARP11-like%2C transcript variant X2 && sp|Q9NR21|PAR11_HUMAN Protein mono-ADP-ribosyltransferase PARP11 OS=Homo sapiens OX=9606 GN=PARP11 PE=1 SV=2 && PF00644:Poly(ADP-ribose) polymerase catalytic domain|PF02825:WWE domain	-
109106978	57.8099	23.9523	12.0942	32.1524	48.8828	41.6757	67.4368	76.0478	71.7307	54.0888	63.2782	293.56	26.3139	39.483	40.572	89.2146	-1.13285	0.0299253	0.686814	LOC109106978	NW_024879360.1	56479	104740	+	2284	protein_coding	glycine N-methyltransferase-like && sp|Q9QXF8|GNMT_MOUSE Glycine N-methyltransferase OS=Mus musculus OX=10090 GN=Gnmt PE=1 SV=3 && PF13847:Methyltransferase domain	-
109102610	33.3519	4429.92	402.131	3185.89	35.5511	440.199	1051.69	131.203	557.367	165.448	650.118	640.221	121.044	284.645	1368.39	364.292	1.90912	0.0299538	0.686814	LOC109102610	NC_056613.1	18101014	18104993	-	1939	protein_coding	radical S-adenosyl methionine domain-containing protein 2 && sp|Q5RH95|RSAD2_DANRE Radical S-adenosyl methionine domain-containing protein 2 OS=Danio rerio OX=7955 GN=rsad2 PE=2 SV=1 && PF13353:4Fe-4S single cluster domain|PF04055:Radical SAM superfamily	-
109054637	147.86	49.1653	153.193	11.1835	128.132	46.0169	112.395	309.205	281.107	221.658	193.302	126.241	189.46	39.483	92.5636	194.351	-1.06769	0.0299578	0.686814	LOC109054637	NC_056606.1	22329645	22369321	-	2091	protein_coding	myosin-IIIb-like && sp|Q8WXR4|MYO3B_HUMAN Myosin-IIIb OS=Homo sapiens OX=9606 GN=MYO3B PE=2 SV=4 && PF00063:Myosin head (motor domain)	-
109051346	0	156.321	49.3845	5.59173	8.14714	5.20946	12.0423	0	0.969334	1.06056	17.3365	21.0401	2.10511	1.83642	33.8137	6.33543	2.41228	0.0299614	0.686814	LOC109051346	NC_056593.1	1284879	1307346	-	3340	protein_coding	GTPase IMAP family member 8-like%2C transcript variant X1 && sp|Q9NUV9|GIMA4_HUMAN GTPase IMAP family member 4 OS=Homo sapiens OX=9606 GN=GIMAP4 PE=1 SV=1 && PF04548:AIG1 family	-
109103009	80.0445	99.5913	0	64.3049	0.740649	226.611	1.60564	0	0	53.0282	2.60047	8.01528	8.42045	7.34568	67.5569	11.3443	2.57784	0.0300228	0.687328	LOC109103009	NC_056598.1	72297	82248	-	1350	protein_coding	E3 ubiquitin/ISG15 ligase TRIM25-like%2C transcript variant X2 && sp|Q8R2Q0|TRI29_MOUSE Tripartite motif-containing protein 29 OS=Mus musculus OX=10090 GN=Trim29 PE=1 SV=1 && PF13445:RING-type zinc-finger|PF00643:B-box zinc finger	-
109078012	0	10.0852	0	23.7648	2.96259	0	0.802819	0	0	0	0	0	0	0	5.37364	0	4.92659	0.0300404	1	LOC109078012	NC_056612.1	26681198	26854696	+	3203	protein_coding	igLON family member 5-like && sp|Q8HW98|IGLO5_MOUSE IgLON family member 5 OS=Mus musculus OX=10090 GN=Iglon5 PE=2 SV=2 && PF13927:Immunoglobulin domain|PF07679:Immunoglobulin I-set domain	-
109060387	175.653	760.172	540.206	1931.94	85.1746	326.459	336.381	219.787	133.768	208.931	339.795	141.269	148.41	647.338	593.713	262.757	1.1749	0.0300476	0.687448	LOC109060387	NC_056572.1	8184769	8189198	+	1739	protein_coding	suppressor of cytokine signaling 1-like%2C transcript variant X1 && sp|O14544|SOCS6_HUMAN Suppressor of cytokine signaling 6 OS=Homo sapiens OX=9606 GN=SOCS6 PE=1 SV=2 && PF07525:SOCS box	-
109073244	12.229	234.481	196.53	430.563	2.22195	52.0946	126.845	40.1131	23.264	11.6662	133.491	15.0287	23.1562	89.0664	150.709	47.9694	1.64845	0.0301233	0.687927	LOC109073244	NC_056593.1	362095	367090	-	2048	protein_coding	E3 ubiquitin-protein ligase dbl4-like && - && -	-
109060641	48.9161	152.539	96.7534	192.915	42.217	76.4054	166.183	68.5266	75.608	57.2705	40.7407	9.01719	99.9929	29.3827	110.847	54.3627	1.02634	0.0301315	0.687927	LOC109060641	NC_056579.1	10163573	10173567	+	2069	protein_coding	tyrosine-protein kinase ZAP-70 && sp|P43403|ZAP70_HUMAN Tyrosine-protein kinase ZAP-70 OS=Homo sapiens OX=9606 GN=ZAP70 PE=1 SV=1 && PF07714:Protein tyrosine kinase	-
109075549	0	0	0	0	0	0	0	12.5354	9.69334	0	0.866824	0	0	13.7732	0	5.26695	-4.8377	0.0301699	1	LOC109075549	NC_056587.1	23217796	23236118	-	1897	protein_coding	immunoglobulin superfamily DCC subclass member 3-like && sp|Q8IVU1|IGDC3_HUMAN Immunoglobulin superfamily DCC subclass member 3 OS=Homo sapiens OX=9606 GN=IGDCC3 PE=2 SV=2 && PF07679:Immunoglobulin I-set domain|PF00041:Fibronectin type III domain|PF13927:Immunoglobulin domain	-
109082828	6.67038	21.431	57.4473	40.54	16.2943	89.429	36.9297	27.5778	96.9334	30.7564	65.8786	370.707	67.3636	32.1374	38.3917	98.7648	-1.3611	0.030332	0.689924	LOC109082828	NC_056587.1	11443826	11452281	+	3406	protein_coding	peroxisomal carnitine O-octanoyltransferase && sp|O19094|OCTC_BOVIN Peroxisomal carnitine O-octanoyltransferase OS=Bos taurus OX=9913 GN=CROT PE=1 SV=1 && PF00755:Choline/Carnitine o-acyltransferase	-
109056850	43.3575	17.6491	62.4865	15.3773	37.0324	65.1182	121.226	27.5778	26.172	8.48451	29.472	45.086	7.3679	21.1188	51.7495	23.6113	1.13574	0.0303558	0.689924	camsap2b	NC_056598.1	25630258	25672096	+	6130	protein_coding	calmodulin regulated spectrin-associated protein family%2C member 2b && sp|Q8C1B1|CAMP2_MOUSE Calmodulin-regulated spectrin-associated protein 2 OS=Mus musculus OX=10090 GN=Camsap2 PE=1 SV=3 && PF11971:CAMSAP CH domain|PF17095:Spectrin-binding region of Ca2+-Calmodulin	-
109073541	10.0056	132.368	8.06278	16.7752	11.8504	28.652	20.8733	10.864	0	0	4.33412	0	0	28.4645	32.6553	6.23752	2.37863	0.0303997	0.689924	LOC109073541	NC_056579.1	20400580	20411675	+	2009	protein_coding	steroidogenic factor 1-like && sp|O42101|NR5A2_CHICK Nuclear receptor subfamily 5 group A member 2 OS=Gallus gallus OX=9031 GN=NR5A2 PE=2 SV=1 && PF00104:Ligand-binding domain of nuclear hormone receptor|PF00105:Zinc finger, C4 type (two domains)	SF-like
109057934	330.184	39.0801	254.985	85.2739	454.758	173.649	335.578	661.031	117.289	428.468	488.889	1080.06	441.021	249.753	239.073	495.216	-1.04908	0.0308697	0.694262	LOC109057934	NC_056616.1	10991407	11003940	+	4021	protein_coding	desmocollin-2-like && sp|P55849|DSC1_MOUSE Desmocollin-1 OS=Mus musculus OX=10090 GN=Dsc1 PE=1 SV=2 && PF00028:Cadherin domain|PF08758:Cadherin prodomain like	-
109065907	0	0	3.02354	6.98966	0.740649	6.0777	0.802819	0	0	6.36339	6.93459	52.0993	29.4716	11.0185	2.5192	15.1268	-2.59847	0.0308847	0.694262	LOC109065907	NC_056616.1	28706227	28722771	+	2758	protein_coding	hairy/enhancer-of-split related with YRPW motif protein 2-like%2C transcript variant X5 && sp|Q9I9L0|HEY2_DANRE Hairy/enhancer-of-split related with YRPW motif protein 2 OS=Danio rerio OX=7955 GN=hey2 PE=2 SV=2 && PF00010:Helix-loop-helix DNA-binding domain|PF07527:Hairy Orange	bHLH
109070931	0	0	0	0	0	0	0	4.17845	7.75467	0	2.60047	0	9.47301	1.83642	0	3.69186	-4.32263	0.0308915	1	hdc	NC_056589.1	29591236	29599386	+	2443	protein_coding	histidine decarboxylase && sp|Q5EA83|DCHS_BOVIN Histidine decarboxylase OS=Bos taurus OX=9913 GN=HDC PE=2 SV=1 && PF00282:Pyridoxal-dependent decarboxylase conserved domain	-
109108362	20.0111	21.431	23.1805	27.9586	23.7008	34.7297	43.3522	26.7421	25.2027	45.6043	77.1473	212.405	26.3139	20.2006	27.7663	61.9451	-1.15405	0.0308968	0.694262	LOC109108362	NC_056594.1	9821499	9840187	-	3238	protein_coding	partitioning defective 6 homolog beta-like && sp|Q9BYG5|PAR6B_HUMAN Partitioning defective 6 homolog beta OS=Homo sapiens OX=9606 GN=PARD6B PE=1 SV=1 && PF00595:PDZ domain|PF00564:PB1 domain	-
109099110	78.9328	45.3834	145.13	13.9793	27.404	114.608	16.8592	259.064	40.712	24.393	305.989	330.63	83.152	71.6204	63.1853	159.366	-1.33437	0.0310673	0.696762	col1a1b	NC_056583.1	1908773	1934119	-	5745	protein_coding	collagen%2C type I%2C alpha 1b%2C transcript variant X1 && sp|P02457|CO1A1_CHICK Collagen alpha-1(I) chain OS=Gallus gallus OX=9031 GN=COL1A1 PE=1 SV=3 && PF01410:Fibrillar collagen C-terminal domain|PF00093:von Willebrand factor type C domain|PF01391:Collagen triple helix repeat (20 copies)	-
109062665	0	0	2.0157	0	1.4813	6.94594	5.61973	7.52121	3.87734	38.1803	5.20094	25.0478	2.10511	0.91821	2.29467	11.8358	-2.3148	0.0312521	0.697085	LOC109062665	NC_056618.1	35265253	35317685	+	2461	protein_coding	rho guanine nucleotide exchange factor 3-like%2C transcript variant X2 && sp|Q5ZLX4|ARHG3_CHICK Rho guanine nucleotide exchange factor 3 OS=Gallus gallus OX=9031 GN=Arhgef3 PE=2 SV=1 && PF00621:RhoGEF domain	-
109104694	15.5642	60.5112	4.03139	20.969	4.44389	26.0473	24.0846	0	19.3867	21.2113	422.143	35.0669	57.8906	27.5463	22.2359	83.3207	-1.9103	0.0314122	0.697085	LOC109104694	NC_056587.1	9667737	9675181	+	2422	protein_coding	F-box only protein 32 && sp|Q1A730|FBX32_PIG F-box only protein 32 OS=Sus scrofa OX=9823 GN=FBXO32 PE=2 SV=1 && PF12937:F-box-like	-
109109959	3.33519	0	10.0785	0	2.22195	4.34121	0.802819	4.17845	0.969334	16.969	17.3365	68.1299	0	4.59105	2.96852	16.0249	-2.41809	0.031469	0.697085	LOC109109959	NC_056578.1	36580241	36621712	-	4599	protein_coding	anoctamin-1-like%2C transcript variant X1 && sp|Q8BHY3|ANO1_MOUSE Anoctamin-1 OS=Mus musculus OX=10090 GN=Ano1 PE=1 SV=2 && PF16178:Dimerisation domain of Ca+-activated chloride-channel, anoctamin|PF04547:Calcium-activated chloride channel	-
109051900	6.67038	16.3884	1.00785	48.9276	2.96259	6.94594	0.802819	0	2.908	3.18169	6.06777	136.26	0	0.91821	11.9579	21.3336	2.27477	0.0314883	0.697085	ptprk	NC_056591.1	197749	363933	-	5479	protein_coding	protein tyrosine phosphatase receptor type K%2C transcript variant X1 && sp|P35822|PTPRK_MOUSE Receptor-type tyrosine-protein phosphatase kappa OS=Mus musculus OX=10090 GN=Ptprk PE=1 SV=1 && -	-
109081721	3.33519	0	0	12.5814	2.96259	0	2.40846	31.7562	0	0	0.866824	136.26	3.15767	2.75463	3.04109	24.9707	-3.05955	0.0315388	0.697085	LOC109081721	NC_056608.1	9810209	9825689	-	2650	protein_coding	beta-1%2C3-galactosyltransferase 2-like && sp|O54905|B3GT2_MOUSE Beta-1,3-galactosyltransferase 2 OS=Mus musculus OX=10090 GN=B3galt2 PE=1 SV=2 && PF01762:Galactosyltransferase	-
109087325	0	0	4.03139	0	0	0	0	0	3.87734	0	75.4137	21.0401	0	0	0.575913	14.333	-4.59984	0.0316047	0.697085	tmem38a	NC_056582.1	4907296	4915566	-	1545	protein_coding	transmembrane protein 38A && sp|Q6P2T0|TM38A_DANRE Trimeric intracellular cation channel type A OS=Danio rerio OX=7955 GN=tmem38a PE=2 SV=1 && PF05197:TRIC channel	-
109060714	0	17.6491	2.0157	12.5814	8.88778	21.7061	11.2395	4.17845	0	0	6.06777	4.00764	1.05256	0.91821	10.5828	2.3178	2.17402	0.0316308	0.697085	LOC109060714	NC_056577.1	8271220	8313247	+	6095	protein_coding	potassium voltage-gated channel subfamily H member 7-like%2C transcript variant X1 && sp|Q9NS40|KCNH7_HUMAN Potassium voltage-gated channel subfamily H member 7 OS=Homo sapiens OX=9606 GN=KCNH7 PE=1 SV=2 && PF00027:Cyclic nucleotide-binding domain|PF00520:Ion transport protein	-
109048459	18.8994	0	0	0	17.7756	0	7.22537	0	0	0	0	0	0	0.91821	6.27148	0.131173	4.75031	0.0317365	0.697597	LOC109048459	NC_056594.1	23261804	23333040	+	5435	protein_coding	cadherin-11-like && sp|Q6PFX6|CAD24_MOUSE Cadherin-24 OS=Mus musculus OX=10090 GN=Cdh24 PE=2 SV=1 && PF00028:Cadherin domain|PF01049:Cadherin cytoplasmic region	-
109069404	126.737	8.82455	121.95	68.4987	69.621	157.152	93.127	188.866	132.799	65.755	272.183	531.012	154.726	62.4383	92.2728	201.111	-1.12251	0.0317378	0.697597	LOC109069404	NC_056605.1	8509230	8582748	-	6955	protein_coding	collagen alpha-2(IV) chain-like && sp|P08122|CO4A2_MOUSE Collagen alpha-2(IV) chain OS=Mus musculus OX=10090 GN=Col4a2 PE=1 SV=4 && PF01391:Collagen triple helix repeat (20 copies)	-
109053842	1245.14	189.097	515.01	180.333	799.901	773.604	915.213	769.671	152.185	83.7846	566.036	204.39	216.827	232.307	659.757	317.886	1.05326	0.0317785	0.698058	LOC109053842	NC_056592.1	4824834	4832473	-	1864	protein_coding	proteinase-activated receptor 1-like && sp|P25116|PAR1_HUMAN Proteinase-activated receptor 1 OS=Homo sapiens OX=9606 GN=F2R PE=1 SV=2 && PF00001:7 transmembrane receptor (rhodopsin family)	-
109096662	4.44692	26.4736	16.1256	18.1731	12.591	8.68243	8.831	2.50707	5.816	0	11.2687	0	1.05256	7.34568	13.6177	3.99858	1.74606	0.0319163	0.698908	crygs2	NC_056605.1	15484801	15486608	+	683	protein_coding	crystallin%2C gamma S2 && sp|P10112|CRYGS_CYPCA Gamma-crystallin S OS=Cyprinus carpio OX=7962 GN=crygs PE=2 SV=3 && PF00030:Beta/Gamma crystallin	-
109106106	0	0	0	0	0	3.47297	0	3.34276	0.969334	3.18169	2.60047	30.0573	4.21023	0	0.496139	6.3374	-3.54637	0.0320625	0.700803	LOC109106106	NC_056587.1	13141490	13145197	-	3119	protein_coding	calcium homeostasis modulator protein 5-like && sp|A4FUN9|CAHM5_DANRE Calcium homeostasis modulator protein 5 OS=Danio rerio OX=7955 GN=calhm5.1 PE=2 SV=2 && PF14798:Calcium homeostasis modulator	-
109096249	154.53	15.1278	155.209	62.9069	59.2519	131.973	58.6058	106.968	84.332	73.1789	256.58	729.391	130.517	86.3118	91.0863	209.611	-1.20164	0.0321274	0.701352	LOC109096249	NC_056605.1	8582832	8645326	+	6910	protein_coding	collagen alpha-1(IV) chain-like && sp|P02462|CO4A1_HUMAN Collagen alpha-1(IV) chain OS=Homo sapiens OX=9606 GN=COL4A1 PE=1 SV=4 && PF01413:C-terminal tandem repeated domain in type 4 procollagen|PF01391:Collagen triple helix repeat (20 copies)	-
109083511	0	0	0	0	0	0	0	0	4.84667	4.24226	0.866824	8.01528	8.42045	0	0	3.77021	-4.3496	0.0321818	1	LOC109083511	NC_056610.1	4734683	4894088	-	4676	protein_coding	neuroligin-3-like%2C transcript variant X1 && sp|Q9NZ94|NLGN3_HUMAN Neuroligin-3 OS=Homo sapiens OX=9606 GN=NLGN3 PE=1 SV=2 && PF00135:Carboxylesterase family	-
109104114	57.8099	0	32.2511	8.38759	42.9576	33.8615	24.8874	36.7704	41.6814	66.8155	43.3412	441.842	4.21023	32.1374	28.5936	95.2569	-1.73221	0.0322795	0.704237	mgll	NC_056604.1	12965466	12980058	+	1806	protein_coding	monoglyceride lipase%2C transcript variant X1 && sp|O35678|MGLL_MOUSE Monoglyceride lipase OS=Mus musculus OX=10090 GN=Mgll PE=1 SV=1 && PF12146:Serine aminopeptidase, S33	-
109071939	3.33519	10.0852	15.1177	44.7338	19.2569	6.0777	17.662	21.7279	8.724	9.54508	73.68	200.382	23.1562	11.0185	16.6098	49.7477	-1.58894	0.0324982	0.704788	LOC109071939	NC_056591.1	12114956	12183882	-	4992	protein_coding	disheveled-associated activator of morphogenesis 1-like%2C transcript variant X2 && sp|Q9Y4D1|DAAM1_HUMAN Disheveled-associated activator of morphogenesis 1 OS=Homo sapiens OX=9606 GN=DAAM1 PE=1 SV=2 && PF06371:Diaphanous GTPase-binding Domain|PF06367:Diaphanous FH3 Domain|PF02181:Formin Homology 2 Domain	-
109074070	0	0	0	0	0	0	0	0	0	5.30282	1.73365	7.01337	22.1037	0	0	5.16479	-4.80457	0.032513	1	LOC109074070	NC_056577.1	5285774	5354639	-	7620	protein_coding	voltage-dependent T-type calcium channel subunit alpha-1I-like && sp|Q9P0X4|CAC1I_HUMAN Voltage-dependent T-type calcium channel subunit alpha-1I OS=Homo sapiens OX=9606 GN=CACNA1I PE=1 SV=1 && PF00520:Ion transport protein	-
122134883	47.8044	70.5964	52.4081	36.3462	10.3691	48.6216	9.63382	12.5354	24.2333	5.30282	18.2033	27.0516	24.2088	16.5278	39.3971	18.2947	1.10105	0.0325794	0.70525	LOC122134883	NC_056593.1	12612185	12613948	-	992	protein_coding	regulator of G-protein signaling 21-like && sp|Q3S853|RGS2_PIG Regulator of G-protein signaling 2 OS=Sus scrofa OX=9823 GN=RGS2 PE=2 SV=2 && PF00615:Regulator of G protein signaling domain	-
109047536	5.55865	23.9523	16.1256	15.3773	10.3691	21.7061	57.8029	11.6997	4.84667	12.7268	5.20094	14.0267	7.3679	10.1003	21.556	9.42414	1.2021	0.032658	0.70525	LOC109047536	NC_056574.1	28312441	28353747	-	5204	protein_coding	microtubule-associated protein tau-like && sp|P57786|TAU_MACMU Microtubule-associated protein tau OS=Macaca mulatta OX=9544 GN=MAPT PE=2 SV=2 && PF00418:Tau and MAP protein, tubulin-binding repeat	-
109052781	0	0	0	0	0	0.868243	0	0	0	0	0	59.1127	8.42045	0	0.124035	9.64759	-5.29586	0.0327033	0.70525	LOC109052781	NC_056590.1	10647062	10661782	+	2162	protein_coding	tuftelin-like && - && -	-
109111059	0	0	4.03139	0	2.22195	0	0.802819	4.17845	2.908	0	11.2687	22.042	6.31534	1.83642	1.00802	6.93556	-2.73068	0.032724	0.70525	LOC109111059	NC_056609.1	18895975	18913647	+	2639	protein_coding	uncharacterized LOC109111059%2C transcript variant X6 && - && -	-
109058588	28.905	59.2505	62.4865	78.2842	0	30.3885	16.0564	104.461	60.0987	112.42	141.292	43.0821	159.989	56.0108	39.3387	96.7648	-1.30598	0.0327401	0.70525	LOC109058588	NC_056609.1	18407363	18424637	+	3249	protein_coding	isoaspartyl peptidase/L-asparaginase%2C transcript variant X1 && sp|Q5BKW9|ASGL1_DANRE Isoaspartyl peptidase/L-asparaginase OS=Danio rerio OX=7955 GN=asrgl1 PE=2 SV=1 && PF01112:Asparaginase	-
109112865	63.3686	221.874	24.1883	150.977	44.4389	18.2331	64.2255	27.5778	52.344	46.6648	10.4019	28.0535	54.7329	44.0741	83.9008	37.6927	1.15106	0.0327688	0.70525	bphl	NC_056591.1	22368048	22376379	+	1127	protein_coding	biphenyl hydrolase like && sp|Q8R164|BPHL_MOUSE Valacyclovir hydrolase OS=Mus musculus OX=10090 GN=Bphl PE=1 SV=1 && PF12697:Alpha/beta hydrolase family	-
109099755	7.78211	7.5639	0	81.0801	0.740649	0	7.22537	0	0	2.12113	7.80142	0	0	0.91821	14.9132	1.54868	3.24877	0.0328642	0.70525	LOC109099755	NC_056621.1	19670215	19672071	-	1561	protein_coding	achaete-scute homolog 1b-like && sp|Q90260|ASL1B_DANRE Achaete-scute homolog 1b OS=Danio rerio OX=7955 GN=ascl1b PE=2 SV=1 && PF00010:Helix-loop-helix DNA-binding domain	bHLH
122137646	13.3408	50.426	14.1099	46.1318	8.14714	68.5912	20.0705	8.3569	18.4173	11.6662	19.0701	8.01528	14.7358	19.2824	31.5453	14.2206	1.14339	0.0328771	0.70525	LOC122137646	NC_056602.1	8152733	8153375	+	464	protein_coding	autophagy-related protein 9A-like && sp|Q3T904|ATG9A_BOVIN Autophagy-related protein 9A OS=Bos taurus OX=9913 GN=ATG9A PE=2 SV=1 && -	-
109079991	0	0	0	0	0.740649	0	0	0	0	0	0	25.0478	0	40.4013	0.105807	9.34986	-5.25157	0.0329207	0.70525	LOC109079991	NC_056599.1	32583751	32632089	-	6798	protein_coding	retinoic acid-induced protein 1 && sp|Q7Z5J4|RAI1_HUMAN Retinoic acid-induced protein 1 OS=Homo sapiens OX=9606 GN=RAI1 PE=1 SV=2 && PF13771:PHD-like zinc-binding domain	-
109061821	13.3408	65.5538	8.06278	30.7545	14.0723	27.7838	60.2114	0	1.93867	2.12113	10.4019	5.00955	18.946	30.3009	31.397	9.81688	1.67634	0.032928	0.70525	si:cabz01068815.1	NC_056578.1	9076981	9082369	-	2136	protein_coding	solute carrier family 51 subunit beta && - && PF15048:Organic solute transporter subunit beta protein	-
109060911	21.1229	10.0852	16.1256	5.59173	2.96259	16.4966	6.42255	0	35.8653	21.2113	28.6052	140.267	18.946	10.1003	11.2582	36.4279	-1.6946	0.0329461	0.70525	LOC109060911	NC_056572.1	22364039	22372442	-	2190	protein_coding	Krueppel-like factor 5 && sp|Q13887|KLF5_HUMAN Krueppel-like factor 5 OS=Homo sapiens OX=9606 GN=KLF5 PE=1 SV=2 && PF00096:Zinc finger, C2H2 type	zf-C2H2
109047946	37.7988	7.5639	196.53	39.1421	105.913	151.074	143.705	128.696	177.388	241.809	338.928	358.684	209.459	53.2562	97.3895	215.46	-1.14231	0.0331616	0.707561	LOC109047946	NC_056594.1	7581754	7627747	-	5926	protein_coding	tensin-2-like && sp|Q63HR2|TNS2_HUMAN Tensin-2 OS=Homo sapiens OX=9606 GN=TNS2 PE=1 SV=2 && PF08416:Phosphotyrosine-binding domain|PF00017:SH2 domain|PF10409:C2 domain of PTEN tumour-suppressor protein	-
109072428	0	0	1.00785	0	1.4813	0	1.60564	18.3852	0	0	0	50.0955	0	0.91821	0.584969	9.91413	-3.99797	0.0332146	0.707561	LOC109072428	NC_056578.1	16019867	16113057	+	9813	protein_coding	pleckstrin homology domain-containing family A member 7-like%2C transcript variant X3 && sp|Q6IQ23|PKHA7_HUMAN Pleckstrin homology domain-containing family A member 7 OS=Homo sapiens OX=9606 GN=PLEKHA7 PE=1 SV=2 && PF00169:PH domain	-
109104588	12.229	2.5213	1.00785	12.5814	4.44389	0	0	0	0	0	0	0	0	1.83642	4.68335	0.262346	3.90331	0.0332418	1	si:ch211-196f5.2	NC_056620.1	9597154	9600235	+	1319	protein_coding	uncharacterized protein LOC556372 homolog && - && -	-
109082799	0	340.375	14.1099	163.558	22.2195	0.868243	11.2395	5.84983	21.3253	6.36339	3.4673	15.0287	43.1548	33.0556	78.9101	18.3207	2.10528	0.0333036	0.707926	LOC109082799	NC_056613.1	578121	580306	-	2186	protein_coding	uncharacterized LOC109082799 && sp|C9JTQ0|ANR63_HUMAN Ankyrin repeat domain-containing protein 63 OS=Homo sapiens OX=9606 GN=ANKRD63 PE=3 SV=1 && PF12796:Ankyrin repeats (3 copies)	-
109094297	0	0	2.0157	0	2.96259	0	2.40846	2.50707	0	0	6.06777	35.0669	16.8409	2.75463	1.05525	9.03389	-3.03141	0.0333398	0.707926	dld	NC_056609.1	8926450	8931977	+	3340	protein_coding	deltaD && sp|Q8UWJ4|DLLD_DANRE Delta-like protein D OS=Danio rerio OX=7955 GN=dld PE=1 SV=2 && PF07657:N terminus of Notch ligand|PF01414:Delta serrate ligand|PF00008:EGF-like domain	-
109093690	0	5.0426	1.00785	0	0.740649	0	2.40846	0	2.908	1.06056	29.472	58.1108	0	0	1.31422	13.0788	-3.32591	0.0334269	0.707926	LOC109093690	NC_056598.1	18012200	18023768	-	3002	protein_coding	reticulophagy regulator 1-like && sp|Q9H6L5|RETR1_HUMAN Reticulophagy regulator 1 OS=Homo sapiens OX=9606 GN=RETREG1 PE=1 SV=1 && -	-
109065207	24.4581	56.7292	22.1726	43.3359	40.7357	37.3344	13.6479	34.2633	58.16	26.5141	21.6706	235.449	33.6818	123.958	34.0591	76.2424	-1.16566	0.0334651	0.707926	LOC109065207	NC_056582.1	7386663	7388664	-	1100	protein_coding	C-C motif chemokine 19-like && sp|Q99731|CCL19_HUMAN C-C motif chemokine 19 OS=Homo sapiens OX=9606 GN=CCL19 PE=1 SV=1 && PF00048:Small cytokines (intecrine/chemokine), interleukin-8 like	-
109103197	24.4581	631.585	177.381	167.752	22.9601	18.2331	96.3382	16.7138	52.344	81.6634	52.8763	46.0879	13.6832	144.159	162.673	58.2182	1.4807	0.033472	0.707926	LOC109103197	NC_056573.1	20954464	20963582	+	3724	protein_coding	guanylate-binding protein 1-like && sp|Q5D1D6|GBP1_CHLAE Guanylate-binding protein 1 OS=Chlorocebus aethiops OX=9534 GN=GBP1 PE=2 SV=1 && PF02841:Guanylate-binding protein, C-terminal domain|PF02263:Guanylate-binding protein, N-terminal domain	-
109098575	0	0	1.00785	0	0	0	0	9.19259	0	0	1.73365	12.0229	1.05256	2.75463	0.143978	3.82234	-3.96313	0.0335283	1	LOC109098575	NC_056607.1	13181156	13201749	-	2442	protein_coding	RING finger protein 207-like && sp|E9QHE3|RN207_DANRE RING finger protein 207 OS=Danio rerio OX=7955 GN=rnf207b PE=3 SV=1 && -	-
109069010	23.3463	6.30325	11.0863	46.1318	8.14714	21.7061	14.4507	1.67138	17.448	10.6056	5.20094	0	3.15767	0	18.7388	5.44052	1.78347	0.0337567	0.70833	LOC109069010	NC_056601.1	1523719	1556115	+	3870	protein_coding	5-hydroxytryptamine receptor 7-like && sp|P34969|5HT7R_HUMAN 5-hydroxytryptamine receptor 7 OS=Homo sapiens OX=9606 GN=HTR7 PE=1 SV=2 && PF00001:7 transmembrane receptor (rhodopsin family)	-
109104788	13.3408	5250.6	39.3061	803.811	163.683	58.1723	93.9298	22.5636	123.105	277.868	13.8692	6.01146	309.452	396.667	917.55	164.219	2.48213	0.0338422	0.70833	LOC109104788	NC_056588.1	6540041	6553259	-	1615	protein_coding	prepronociceptin-like%2C transcript variant X1 && sp|Q64387|PNOC_MOUSE Prepronociceptin OS=Mus musculus OX=10090 GN=Pnoc PE=2 SV=1 && PF01160:Vertebrate endogenous opioids neuropeptide	-
109079380	0	0	0	0	2.22195	0	0.802819	6.68552	4.84667	3.18169	5.20094	4.00764	0	4.59105	0.432109	4.07336	-3.00013	0.0338661	1	LOC109079380	NC_056576.1	14388581	14392826	-	1450	protein_coding	macrophage-capping protein-like%2C transcript variant X1 && sp|Q6AYC4|CAPG_RAT Macrophage-capping protein OS=Rattus norvegicus OX=10116 GN=Capg PE=1 SV=1 && PF00626:Gelsolin repeat	-
109108133	93.3853	760.172	88.6906	721.333	49.6235	98.1114	179.831	31.7562	164.787	126.207	178.566	88.1681	147.358	123.04	284.45	122.84	1.20979	0.0338745	0.70833	LOC109108133	NC_056616.1	25738434	25751228	+	2069	protein_coding	zinc finger protein 410-like%2C transcript variant X2 && sp|Q5EAC5|ZN410_BOVIN Zinc finger protein 410 OS=Bos taurus OX=9913 GN=ZNF410 PE=2 SV=1 && -	zf-C2H2
109104598	0	15.1278	9.07063	27.9586	14.813	2.60473	32.9156	38.4418	7.75467	28.6352	91.0165	100.191	11.5781	25.7099	14.6415	43.3325	-1.5676	0.0338984	0.70833	LOC109104598	NC_056584.1	7269111	7299590	+	4852	protein_coding	pleckstrin homology domain-containing family H member 2-like && sp|Q8IVE3|PKHH2_HUMAN Pleckstrin homology domain-containing family H member 2 OS=Homo sapiens OX=9606 GN=PLEKHH2 PE=1 SV=2 && PF00169:PH domain|PF00373:FERM central domain|PF00784:MyTH4 domain	-
109084621	42.2457	64.2931	5.03924	39.1421	45.9202	27.7838	18.4648	15.0424	3.87734	14.8479	6.06777	21.0401	28.419	18.3642	34.6984	15.3798	1.17338	0.0339269	0.70833	LOC109084621	NC_056580.1	24315936	24371515	-	3650	protein_coding	ceramide kinase-like protein && sp|Q49MI3|CERKL_HUMAN Ceramide kinase-like protein OS=Homo sapiens OX=9606 GN=CERKL PE=1 SV=1 && PF00781:Diacylglycerol kinase catalytic domain	-
109103836	5.55865	23.9523	126.989	110.437	44.4389	63.3817	40.9437	30.0849	39.7427	31.8169	24.2711	19.0363	31.5767	17.446	59.3858	27.7106	1.09859	0.0339421	0.70833	LOC109103836	NC_056584.1	8157719	8165345	-	5115	protein_coding	uncharacterized LOC109103836%2C transcript variant X1 && - && PF06046:Exocyst complex component Sec6	-
109073551	1.11173	47.9047	49.3845	39.1421	25.1821	19.1013	29.7043	54.3199	69.792	81.6634	79.7478	78.149	50.5227	23.8735	30.2187	62.5812	-1.05414	0.0339734	0.70833	LOC109073551	NC_056608.1	83604	131103	+	6763	protein_coding	myosin phosphatase Rho-interacting protein-like && sp|Q6WCQ1|MPRIP_HUMAN Myosin phosphatase Rho-interacting protein OS=Homo sapiens OX=9606 GN=MPRIP PE=1 SV=3 && PF00169:PH domain	-
109056281	0	2.5213	6.04709	39.1421	0	0	0	0.83569	0	0	0.866824	0	0	0	6.81578	0.243216	4.44419	0.0339925	0.70833	LOC109056281	NC_056583.1	10542720	10546226	+	1902	protein_coding	NADPH oxidase organizer 1-like && sp|Q8NFA2|NOXO1_HUMAN NADPH oxidase organizer 1 OS=Homo sapiens OX=9606 GN=NOXO1 PE=1 SV=1 && PF00787:PX domain|PF14604:Variant SH3 domain	-
109093311	15.5642	119.762	12.0942	117.426	17.0349	18.2331	36.1268	15.8781	7.75467	8.48451	17.3365	9.01719	58.9432	3.67284	48.0345	17.2981	1.46976	0.0340711	0.709517	LOC109093311	NC_056586.1	14655765	14658604	+	1491	protein_coding	uncharacterized LOC109093311 && - && PF13895:Immunoglobulin domain	-
109067145	0	0	1.00785	0	1.4813	0	0	27.5778	0	2.12113	2.60047	1.00191	4.21023	0	0.355592	5.35879	-3.67382	0.0342263	0.710901	LOC109067145	NC_056615.1	22550459	22555041	-	1001	protein_coding	C-type lectin domain family 4 member E-like && sp|P24721|ASGR2_MOUSE Asialoglycoprotein receptor 2 OS=Mus musculus OX=10090 GN=Asgr2 PE=1 SV=1 && PF00059:Lectin C-type domain	-
122145462	0	2.5213	7.05493	0	9.62843	6.0777	6.42255	31.7562	17.448	8.48451	6.93459	12.0229	4.21023	19.2824	4.52927	14.3056	-1.62054	0.0342264	0.710901	LOC122145462	NC_056578.1	17653859	17655191	+	1333	protein_coding	C-type mannose receptor 2-like && - && PF00059:Lectin C-type domain	-
109052222	45.5809	268.518	48.3767	134.201	13.3317	44.2804	77.0706	24.235	39.7427	36.0592	45.0749	51.0974	31.5767	66.1111	90.1943	41.9853	1.09812	0.0342845	0.710901	LOC109052222	NC_056572.1	25697452	25699017	+	604	protein_coding	DNA polymerase delta subunit 4-like && sp|Q3T0X9|DPOD4_BOVIN DNA polymerase delta subunit 4 OS=Bos taurus OX=9913 GN=POLD4 PE=1 SV=1 && PF04081:DNA polymerase delta, subunit 4	-
122136857	0	79.4209	7.05493	0	9.62843	0	13.6479	0	4.84667	4.24226	0	0	0	0	15.6789	1.29842	3.60335	0.0344385	0.711015	LOC122136857	NC_056599.1	43894371	43896074	+	965	protein_coding	CD209 antigen-like protein C && sp|Q8HY12|CLC4M_HYLLA C-type lectin domain family 4 member M OS=Hylobates lar OX=9580 GN=CLEC4M PE=3 SV=1 && PF00059:Lectin C-type domain	-
109090156	3.33519	13.8671	7.05493	0	27.404	1.73649	4.81691	55.1556	4.84667	11.6662	23.4043	32.0611	35.7869	14.6914	8.31638	25.3732	-1.59324	0.0344662	0.711015	LOC109090156	NC_056576.1	19611112	19630769	+	3805	protein_coding	tubulin polyglutamylase TTLL11-like && sp|Q8NHH1|TTL11_HUMAN Tubulin polyglutamylase TTLL11 OS=Homo sapiens OX=9606 GN=TTLL11 PE=1 SV=2 && PF03133:Tubulin-tyrosine ligase family	-
109046273	1.11173	0	18.1413	0	11.8504	21.7061	17.662	47.6343	10.6627	9.54508	48.5421	76.1452	31.5767	12.8549	10.0673	33.8516	-1.7313	0.0344848	0.711015	LOC109046273	NC_056610.1	7803079	7826640	-	3805	protein_coding	platelet-derived growth factor receptor beta-like && sp|P79749|PGFRB_TAKRU Platelet-derived growth factor receptor beta OS=Takifugu rubripes OX=31033 GN=pdgfrb PE=3 SV=1 && PF07714:Protein tyrosine kinase	-
109102088	13.3408	11.3458	12.0942	0	10.3691	5.20946	2.40846	13.371	18.4173	19.0902	14.736	13.0248	13.6832	39.483	7.82397	18.8294	-1.26432	0.0345616	0.711015	LOC109102088	NC_056583.1	6289569	6311912	+	2246	protein_coding	prolyl 4-hydroxylase subunit alpha-1-like%2C transcript variant X3 && sp|Q1RMU3|P4HA1_BOVIN Prolyl 4-hydroxylase subunit alpha-1 OS=Bos taurus OX=9913 GN=P4HA1 PE=1 SV=1 && PF08336:Prolyl 4-Hydroxylase alpha-subunit, N-terminal region|PF13640:2OG-Fe(II) oxygenase superfamily	-
122138949	10.0056	10.0852	0	0	0	11.2872	1.60564	0	0	0	0	0	0	0	4.71194	0	4.74507	0.0346589	1	LOC122138949	NC_056607.1	22790217	22792508	+	2292	protein_coding	forkhead box protein G1-like && sp|Q9YHC5|FOXG1_XENLA Forkhead box protein G1 OS=Xenopus laevis OX=8355 GN=foxg1 PE=2 SV=1 && PF00250:Forkhead domain	Fork head
109047332	3.33519	10.0852	4.03139	18.1731	0	0.868243	1.60564	0	0	0	0	79.1509	1.05256	1.83642	5.44268	11.72	2.95128	0.034744	0.711318	LOC109047332	NC_056618.1	32592267	32595863	-	1301	protein_coding	kininogen-1-like && sp|P83857|KNG_ANAMI Kininogen (Fragments) OS=Anarhichas minor OX=65739 PE=1 SV=1 && PF00031:Cystatin domain	-
109096078	0	41.6014	0	34.9483	0	0	0	0	0	0	0	2.00382	0	0.91821	10.9357	0.417433	4.71916	0.0347664	0.711318	LOC109096078	NC_056580.1	24426823	24445784	+	2354	protein_coding	protein phosphatase 1 regulatory subunit 1C-like%2C transcript variant X3 && sp|Q8BKK4|PPR1C_MOUSE Protein phosphatase 1 regulatory subunit 1C OS=Mus musculus OX=10090 GN=Ppp1r1c PE=3 SV=1 && -	-
122146197	0	2.5213	0	0	0	0	0.802819	0	15.5093	0	26.0047	15.0287	0	0	0.474874	8.07753	-4.20175	0.0347877	0.711318	LOC122146197	NC_056580.1	17805960	17809937	-	3422	protein_coding	paraneoplastic antigen Ma1 homolog && sp|A6QLK5|PNMA1_BOVIN Paraneoplastic antigen Ma1 homolog OS=Bos taurus OX=9913 GN=PNMA1 PE=2 SV=1 && PF14893:PNMA	-
122138547	18.8994	0	31.2433	27.9586	25.9227	11.2872	16.8592	22.5636	43.62	31.8169	94.4838	22.042	58.9432	28.4645	18.8815	43.1334	-1.19054	0.0348112	0.711318	LOC122138547	NC_056605.1	32623379	33411539	+	3509	protein_coding	NACHT%2C LRR and PYD domains-containing protein 3-like%2C transcript variant X1 && sp|Q66X19|NAL4E_MOUSE NACHT, LRR and PYD domains-containing protein 4E OS=Mus musculus OX=10090 GN=Nlrp4e PE=2 SV=2 && PF05729:NACHT domain|PF14484:Fish-specific NACHT associated domain|PF17776:NLRC4 helical domain HD2|PF17779:NOD2 winged helix domain	-
109090990	26.6815	59.2505	33.259	69.8966	10.3691	13.8919	73.8593	69.3623	36.8347	22.2718	39.8739	418.798	52.6278	80.8025	41.0297	102.939	-1.33027	0.0348638	0.711729	LOC109090990	NC_056594.1	20394831	20408456	+	3666	protein_coding	neuromedin-K receptor && sp|P47937|NK3R_MOUSE Neuromedin-K receptor OS=Mus musculus OX=10090 GN=Tacr3 PE=2 SV=2 && -	-
109109505	76.7094	291.21	71.5572	39.1421	77.7681	117.213	169.395	73.5408	64.9454	5.30282	98.8179	70.1337	53.6804	31.2191	120.428	56.8057	1.08238	0.0349797	0.712683	sema3d	NC_056614.1	22332477	22382151	-	3731	protein_coding	sema domain%2C immunoglobulin domain (Ig)%2C short basic domain%2C secreted%2C (semaphorin) 3D%2C transcript variant X2 && sp|Q9W6G6|SEM3D_DANRE Semaphorin-3D OS=Danio rerio OX=7955 GN=sema3d PE=2 SV=1 && PF01403:Sema domain	-
109106267	0	20.1704	3.02354	0	0	7.81419	2.40846	0	0	0	0	0	0	0	4.7738	0	4.76179	0.0349864	1	LOC109106267	NC_056618.1	27546557	27552070	+	4962	protein_coding	persephin-like && sp|O60542|PSPN_HUMAN Persephin OS=Homo sapiens OX=9606 GN=PSPN PE=2 SV=1 && PF00019:Transforming growth factor beta like domain	-
109072310	0	0	2.0157	0	0	0	1.60564	2.50707	4.84667	0	6.06777	30.0573	0	0.91821	0.517333	6.34243	-3.52013	0.0350351	0.712861	esyt2b	NC_056603.1	23558422	23589677	+	3971	protein_coding	extended synaptotagmin-like protein 2b && sp|Q5FWL4|EST2A_XENLA Extended synaptotagmin-2-A OS=Xenopus laevis OX=8355 GN=esyt2-a PE=2 SV=1 && PF17047:Synaptotagmin-like mitochondrial-lipid-binding domain|PF00168:C2 domain	-
109111343	14.4525	12.6065	17.1334	43.3359	8.88778	68.5912	3.21127	21.7279	11.632	9.54508	71.9464	442.844	11.5781	13.7732	24.0312	83.2924	-1.79463	0.0351488	0.713046	LOC109111343	NC_056590.1	8291203	8310929	-	1915	protein_coding	pyruvate dehydrogenase (acetyl-transferring) kinase isozyme 2%2C mitochondrial-like%2C transcript variant X1 && sp|Q9JK42|PDK2_MOUSE [Pyruvate dehydrogenase (acetyl-transferring)] kinase isozyme 2, mitochondrial OS=Mus musculus OX=10090 GN=Pdk2 PE=1 SV=2 && PF10436:Mitochondrial branched-chain alpha-ketoacid dehydrogenase kinase|PF02518:Histidine kinase-, DNA gyrase B-, and HSP90-like ATPase	-
109056218	13.3408	35.2982	27.2119	13.9793	3.70324	15.6284	7.22537	0	12.6013	0	4.33412	0	0	9.1821	16.6267	3.73108	2.14703	0.0351679	0.713046	LOC109056218	NC_056599.1	11858373	11859144	+	597	protein_coding	hemoglobin embryonic subunit alpha-like && sp|Q9PVU6|HBAE_ORYLA Hemoglobin embryonic subunit alpha OS=Oryzias latipes OX=8090 PE=2 SV=3 && PF00042:Globin	-
109093423	23.3463	0	6.04709	0	13.3317	11.2872	5.61973	20.8923	15.5093	30.7564	6.93459	55.1051	25.2614	21.1188	8.51885	25.0825	-1.54192	0.0352211	0.713242	si:dkey-23n7.10	NC_056603.1	22770280	22773515	-	2288	protein_coding	SPRY domain-containing SOCS box protein 3%2C transcript variant X1 && - && PF00622:SPRY domain	-
109095058	0	0	5.03924	8.38759	6.66584	32.9932	20.8733	32.5919	13.5707	12.7268	91.8834	91.1738	11.5781	9.1821	10.5656	37.5295	-1.81693	0.0352689	0.713245	st3gal3b	NC_056598.1	11376764	11430678	-	2010	protein_coding	ST3 beta-galactoside alpha-2%2C3-sialyltransferase 3b%2C transcript variant X1 && sp|Q11203|SIAT6_HUMAN CMP-N-acetylneuraminate-beta-1,4-galactoside alpha-2,3-sialyltransferase OS=Homo sapiens OX=9606 GN=ST3GAL3 PE=1 SV=1 && PF00777:Glycosyltransferase family 29 (sialyltransferase)	-
109053684	15.5642	15.1278	23.1805	2.79586	7.40649	6.0777	14.4507	13.371	20.356	29.6958	40.7407	37.0707	33.6818	8.26389	12.0862	26.1686	-1.11099	0.0353417	0.713245	LOC109053684	NC_056583.1	25492599	25525344	-	6156	protein_coding	disks large homolog 5-like && sp|Q8TDM6|DLG5_HUMAN Disks large homolog 5 OS=Homo sapiens OX=9606 GN=DLG5 PE=1 SV=4 && PF00595:PDZ domain|PF04822:Takusan|PF16610:Unstructured region between two PDZ domains on Dlg5	-
109107729	15.5642	70.5964	39.3061	12.5814	8.88778	26.0473	29.7043	15.0424	10.6627	13.7873	12.1355	2.00382	16.8409	19.2824	28.9553	12.8222	1.16986	0.0354269	0.713245	LOC109107729	NC_056595.1	24898291	24942709	-	1542	protein_coding	E3 ubiquitin/ISG15 ligase TRIM25-like && sp|Q8NG06|TRI58_HUMAN E3 ubiquitin-protein ligase TRIM58 OS=Homo sapiens OX=9606 GN=TRIM58 PE=2 SV=2 && PF15227:zinc finger of C3HC4-type, RING|PF00643:B-box zinc finger	-
122146602	0	1.26065	0	0	2.22195	0	0.802819	0	3.87734	7.42395	2.60047	5.00955	13.6832	0.91821	0.612202	4.78754	-2.8792	0.0354708	1	LOC122146602	NC_056572.1	9158744	9187527	+	612	protein_coding	uncharacterized LOC122146602 && - && -	-
109087477	0	2.5213	2.0157	0	0.740649	11.2872	0	2.50707	9.69334	4.24226	0.866824	46.0879	15.7883	7.34568	2.3664	12.3616	-2.36097	0.0355463	0.713245	LOC109087477	NC_056613.1	27372442	27427511	+	3232	protein_coding	SPARC-related modular calcium-binding protein 1-like%2C transcript variant X2 && sp|Q8BLY1|SMOC1_MOUSE SPARC-related modular calcium-binding protein 1 OS=Mus musculus OX=10090 GN=Smoc1 PE=2 SV=2 && PF00086:Thyroglobulin type-1 repeat|PF07648:Kazal-type serine protease inhibitor domain|PF16597:Thyroglobulin_1 repeat associated disordered domain|PF10591:Secreted protein acidic and rich in cysteine …	-
109092359	0	0	0	0	1.4813	0	1.60564	13.371	0	0	8.66824	12.0229	11.5781	0	0.440991	6.52005	-3.68433	0.0355573	0.713245	ceacam1	NW_024879328.1	245365	253648	+	3849	protein_coding	CEA cell adhesion molecule 1%2C transcript variant X1 && sp|P31809|CEAM1_MOUSE Carcinoembryonic antigen-related cell adhesion molecule 1 OS=Mus musculus OX=10090 GN=Ceacam1 PE=1 SV=1 && PF13927:Immunoglobulin domain|PF07679:Immunoglobulin I-set domain|PF13895:Immunoglobulin domain	-
109088804	0	11.3458	3.02354	0	2.22195	13.8919	5.61973	18.3852	8.724	10.6056	4.33412	134.256	4.21023	0	5.15756	25.7879	-2.3158	0.0355775	0.713245	LOC109088804	NC_056605.1	23892261	23895856	+	1912	protein_coding	sterol 26-hydroxylase%2C mitochondrial-like && sp|Q9DBG1|CP27A_MOUSE Sterol 26-hydroxylase, mitochondrial OS=Mus musculus OX=10090 GN=Cyp27a1 PE=1 SV=1 && PF00067:Cytochrome P450	-
109067468	0	0	0	0	0	0	0	0	0	0	58.944	10.0191	0	0	0	9.85188	-5.73998	0.0356258	0.713245	LOC109067468	NC_056594.1	11816857	11822148	-	4219	protein_coding	uncharacterized LOC109067468 && - && -	-
109095438	0	5.0426	2.0157	0	3.70324	11.2872	6.42255	2.50707	14.54	7.42395	1.73365	90.1719	8.42045	2.75463	4.06732	18.2217	-2.14093	0.0356496	0.713315	LOC109095438	NC_056579.1	24214084	24233087	-	4623	protein_coding	proline-rich transmembrane protein 3-like%2C transcript variant X1 && sp|Q6PE13|PRRT3_MOUSE Proline-rich transmembrane protein 3 OS=Mus musculus OX=10090 GN=Prrt3 PE=1 SV=1 && -	-
109084309	0	92.0274	46.361	62.9069	0	4.34121	0.802819	6.68552	0.969334	0	0	3.00573	16.8409	0	29.4913	3.92878	2.90853	0.0357344	0.71342	si:dkey-68o6.8	NC_056598.1	23202206	23204235	-	570	protein_coding	uncharacterized si:dkey-68o6.8 && - && -	-
109107931	22.2346	5.0426	43.3374	19.571	48.1422	123.29	61.0142	60.1697	79.4854	44.5437	140.426	379.724	86.3096	19.2824	46.0904	115.706	-1.32234	0.0357587	0.71342	LOC109107931	NC_056598.1	20136960	20190072	+	6943	protein_coding	laminin subunit gamma-1 && sp|Q1LVF0|LAMC1_DANRE Laminin subunit gamma-1 OS=Danio rerio OX=7955 GN=lamc1 PE=2 SV=2 && PF00052:Laminin B (Domain IV)|PF00055:Laminin N-terminal (Domain VI)|PF00053:Laminin EGF domain	-
109085456	0	0	0	23.7648	2.22195	5.20946	2.40846	0	0	0	0	52.0993	0	0	4.80067	7.44276	4.76546	0.0358659	1	LOC109085456	NC_056599.1	33420632	33444203	-	3610	protein_coding	glutamine-rich protein 2%2C transcript variant X1 && sp|Q9H0J4|QRIC2_HUMAN Glutamine-rich protein 2 OS=Homo sapiens OX=9606 GN=QRICH2 PE=1 SV=1 && PF16043:Domain of unknown function (DUF4795)	-
109054856	8.89384	78.1603	8.06278	0	4.44389	5.20946	8.831	5.84983	11.632	16.969	15.6028	33.063	14.7358	11.0185	16.2287	15.553	-1.24727	0.03596	0.71412	LOC109054856	NC_056619.1	7421719	7440204	+	2037	protein_coding	transmembrane prolyl 4-hydroxylase-like && sp|Q9NXG6|P4HTM_HUMAN Transmembrane prolyl 4-hydroxylase OS=Homo sapiens OX=9606 GN=P4HTM PE=1 SV=2 && -	-
109092251	35.5754	10.0852	20.157	30.7545	5.18454	52.0946	36.1268	76.0478	28.1107	24.393	26.0047	219.418	34.7344	43.1559	27.1397	64.5521	-1.2492	0.0359891	0.71412	LOC109092251	NC_056577.1	7092210	7131652	+	3101	protein_coding	paralemmin-3-like%2C transcript variant X2 && - && -	-
109080562	0	0	0	0	0	0	0	8.3569	1.93867	0	0	18.0344	0	5.50926	0	4.83417	-4.71246	0.036025	1	LOC109080562	NC_056618.1	15153519	15240765	-	3967	protein_coding	uncharacterized LOC109080562%2C transcript variant X5 && - && -	-
109046464	14.4525	22.6917	16.1256	1.39793	16.2943	5.20946	43.3522	37.6061	14.54	13.7873	33.8061	286.546	3.15767	11.0185	17.0748	57.2089	-1.73898	0.0360526	0.71412	LOC109046464	NC_056585.1	13949107	13958899	-	2457	protein_coding	insulin-like growth factor-binding protein 7 && sp|Q61581|IBP7_MOUSE Insulin-like growth factor-binding protein 7 OS=Mus musculus OX=10090 GN=Igfbp7 PE=1 SV=3 && PF00050:Kazal-type serine protease inhibitor domain|PF13927:Immunoglobulin domain|PF00219:Insulin-like growth factor binding protein	-
109069788	84.4915	268.518	74.5807	315.933	82.9527	116.345	51.3804	118.668	10.6627	86.9663	46.8085	91.1738	32.6293	88.1482	142.029	67.8652	1.06167	0.0362396	0.714638	LOC109069788	NC_056597.1	6838683	6840199	-	756	protein_coding	mitotic-spindle organizing protein 1-like && sp|P0C8Y1|MZT1_DANRE Mitotic-spindle organizing protein 1 OS=Danio rerio OX=7955 GN=mzt1 PE=3 SV=1 && -	-
109098942	3.33519	11.3458	4.03139	0	2.22195	0	4.01409	0	6.78534	20.1507	11.2687	49.0936	7.3679	9.1821	3.56407	14.8355	-2.06791	0.0363212	0.714638	si:ch211-15p9.2	NC_056607.1	15792377	15795131	+	2530	protein_coding	uncharacterized protein LOC562650 homolog && sp|Q9P0J1|PDP1_HUMAN [Pyruvate dehydrogenase [acetyl-transferring]]-phosphatase 1, mitochondrial OS=Homo sapiens OX=9606 GN=PDP1 PE=1 SV=3 && PF00481:Protein phosphatase 2C	-
109053296	0	0	0	0	2.96259	0	0	0	0	12.7268	0	98.1872	0	0	0.423228	15.8449	-5.01575	0.0364195	0.714638	LOC109053296	NC_056572.1	38474726	38487235	-	4233	protein_coding	NACHT%2C LRR and PYD domains-containing protein 12-like && sp|P59046|NAL12_HUMAN NACHT, LRR and PYD domains-containing protein 12 OS=Homo sapiens OX=9606 GN=NLRP12 PE=1 SV=2 && PF13765:SPRY-associated domain|PF17779:NOD2 winged helix domain|PF02758:PAAD/DAPIN/Pyrin domain|PF05729:NACHT domain|PF14484:Fish-specific NACHT associated domain|PF17776:NLRC4 helical domain HD2	-
109045971	43.3575	15.1278	109.855	23.7648	10.3691	32.125	53.7888	13.371	40.712	2.12113	17.3365	11.021	5.26278	648.256	41.1983	105.44	1.31801	0.0364282	0.714638	LOC109045971	NC_056601.1	12986748	12987827	+	709	protein_coding	C-X-C motif chemokine 11-6-like && sp|B0R191|CX116_DANRE C-X-C motif chemokine 11-6 OS=Danio rerio OX=7955 GN=cxcl11.6 PE=2 SV=1 && PF00048:Small cytokines (intecrine/chemokine), interleukin-8 like	-
109073902	40.0223	5.0426	6.04709	0	30.3666	10.4189	21.6761	80.2263	4.84667	21.2113	18.2033	233.445	26.3139	7.34568	16.2248	55.9417	-1.77884	0.0365407	0.715747	LOC109073902	NC_056574.1	32593155	32600238	+	2660	protein_coding	butyrophilin subfamily 3 member A3-like && sp|Q9ESN2|TRI39_MOUSE E3 ubiquitin-protein ligase TRIM39 OS=Mus musculus OX=10090 GN=Trim39 PE=2 SV=1 && PF13765:SPRY-associated domain|PF00622:SPRY domain	-
109088199	10.0056	26.4736	18.1413	16.7752	16.2943	12.1554	8.831	40.1131	15.5093	11.6662	26.8715	92.1757	45.2599	8.26389	15.5252	34.2657	-1.1484	0.0365953	0.715985	hspa12b	NC_056603.1	32390191	32406143	-	3567	protein_coding	heat shock protein 12B && sp|Q96MM6|HS12B_HUMAN Heat shock 70 kDa protein 12B OS=Homo sapiens OX=9606 GN=HSPA12B PE=1 SV=2 && -	-
109060368	0	0	4.03139	40.54	0	0	4.81691	5.01414	3.87734	4.24226	9.53506	24.0458	6.31534	2.75463	7.05548	7.96923	-2.25496	0.0368474	0.718969	ccdc175	NC_056613.1	6754153	6762598	+	2682	protein_coding	coiled-coil domain containing 175 && - && -	-
109099129	24.4581	28.9949	54.4238	22.3669	43.6983	21.7061	48.9719	75.2121	21.3253	59.3916	41.6076	227.434	39.9972	38.5648	34.9457	71.9332	-1.0367	0.0368815	0.718969	prnprs3	NC_056621.1	4200508	4207563	+	3112	protein_coding	prion protein%2C related sequence 3%2C transcript variant X1 && - && -	-
122141722	0	1.26065	0	0	2.96259	4.34121	0	6.68552	1.93867	0	2.60047	2.00382	34.7344	11.9367	1.22349	8.55708	-2.7546	0.0369232	0.718969	LOC122141722	NC_056618.1	17421441	17447655	-	1789	protein_coding	gastrula zinc finger protein XlCGF7.1-like%2C transcript variant X1 && - && PF00096:Zinc finger, C2H2 type	zf-C2H2
122144737	38.9105	50.426	11.0863	1.39793	20.7382	36.4662	29.7043	58.4983	57.1907	49.8465	72.8132	70.1337	61.0483	20.2006	26.9613	55.6759	-1.04429	0.0369301	0.718969	LOC122144737	NW_024879352.1	2554496	2561448	+	1076	protein_coding	cell division cycle-associated protein 4-like%2C transcript variant X2 && sp|Q9BXL8|CDCA4_HUMAN Cell division cycle-associated protein 4 OS=Homo sapiens OX=9606 GN=CDCA4 PE=1 SV=1 && PF06031:SERTA motif	-
109113668	0	133.629	5.03924	0	0	0	1.60564	17.5495	5.816	0	2.60047	43.0821	4.21023	0	20.0391	10.4655	-3.00428	0.0369454	0.718969	apobb.2	NC_056616.1	24926768	24940228	+	8316	protein_coding	apolipoprotein Bb%2C tandem duplicate 2%2C transcript variant X1 && sp|E9Q414|APOB_MOUSE Apolipoprotein B-100 OS=Mus musculus OX=10090 GN=Apob PE=1 SV=1 && PF09172:Domain of unknown function (DUF1943)|PF06448:Domain of Unknown Function (DUF1081)|PF01347:Lipoprotein amino terminal region	-
109050542	0	60.5112	12.0942	4.1938	4.44389	7.81419	4.81691	0	3.87734	5.30282	0	0	3.15767	5.50926	13.4106	2.54958	2.39751	0.0370959	0.720344	LOC109050542	NC_056596.1	6850176	6877688	+	6224	protein_coding	junctophilin-3-like%2C transcript variant X1 && sp|Q9ET77|JPH3_MOUSE Junctophilin-3 OS=Mus musculus OX=10090 GN=Jph3 PE=1 SV=1 && PF02493:MORN repeat	-
109109544	8.89384	0	2.0157	19.571	0.740649	1.73649	3.21127	0	0	0	1.73365	0	1.05256	1.83642	5.167	0.660375	2.93334	0.0371042	0.720344	tm6sf2b	NC_056593.1	9759071	9769625	+	2385	protein_coding	transmembrane 6 superfamily member 2b && sp|B0BNG2|TM6S2_RAT Transmembrane 6 superfamily member 2 OS=Rattus norvegicus OX=10116 GN=Tm6sf2 PE=2 SV=1 && PF10914:Protein of unknown function (DUF2781)	-
109068928	0	0	0	0	1.4813	0	1.60564	0	11.632	0	6.06777	7.01337	3.15767	7.34568	0.440991	5.03093	-3.30005	0.037141	1	LOC109068928	NC_056574.1	27167809	27187852	-	1274	protein_coding	rho-related GTP-binding protein RhoN-like && sp|Q9QYM5|RND2_MOUSE Rho-related GTP-binding protein RhoN OS=Mus musculus OX=10090 GN=Rnd2 PE=2 SV=1 && PF00071:Ras family	-
109099639	0	88.2455	67.5258	0	3.70324	9.55067	24.8874	1.67138	4.84667	2.12113	6.93459	6.01146	6.31534	18.3642	27.7018	6.60925	2.06437	0.0371896	0.720657	LOC109099639	NW_024879202.1	60703	70128	+	1691	protein_coding	uncharacterized LOC109099639 && - && PF07686:Immunoglobulin V-set domain	-
109097883	25.5698	3.78195	23.1805	0	53.3267	21.7061	47.3663	34.2633	60.0987	30.7564	70.2128	278.531	44.2074	7.34568	24.9902	75.0593	-1.57738	0.037192	0.720657	LOC109097883	NC_056581.1	11213563	11251734	+	2970	protein_coding	phosphatidylinositol-binding clathrin assembly protein-like%2C transcript variant X1 && sp|Q7M6Y3|PICAL_MOUSE Phosphatidylinositol-binding clathrin assembly protein OS=Mus musculus OX=10090 GN=Picalm PE=1 SV=1 && PF07651:ANTH domain	-
109059150	7.78211	8.82455	23.1805	53.1214	10.3691	13.0236	8.831	10.864	3.87734	1.06056	14.736	7.01337	5.26278	4.59105	17.876	6.77216	1.37554	0.0372494	0.720708	LOC109059150	NC_056599.1	22515043	22519756	-	1535	protein_coding	protein lin-7 homolog B && sp|Q9Z252|LIN7B_RAT Protein lin-7 homolog B OS=Rattus norvegicus OX=10116 GN=Lin7b PE=1 SV=1 && PF02828:L27 domain|PF00595:PDZ domain	-
109079771	5.55865	0	7.05493	0	5.18454	7.81419	7.22537	7.52121	8.724	12.7268	13.8692	34.0649	11.5781	6.42747	4.6911	13.5588	-1.49171	0.037435	0.720973	LOC109079771	NC_056578.1	22006193	22031321	-	4008	protein_coding	protein naked cuticle homolog 1%2C transcript variant X1 && sp|Q2TJA6|NKD1_DANRE Protein naked cuticle homolog 1 OS=Danio rerio OX=7955 GN=nkd1 PE=2 SV=1 && -	-
109108935	27.7932	51.6866	37.2904	6.98966	79.2494	30.3885	94.7326	32.5919	32.9573	23.3324	15.6028	1.00191	15.7883	19.2824	46.8758	20.0796	1.22681	0.0375265	0.720973	LOC109108935	NC_056589.1	25951115	25974581	-	2068	protein_coding	neuroserpin-like%2C transcript variant X1 && sp|Q90935|NEUS_CHICK Neuroserpin OS=Gallus gallus OX=9031 GN=SERPINI1 PE=1 SV=1 && PF00079:Serpin (serine protease inhibitor)	-
109105126	18.8994	52.9473	29.2276	25.1628	37.0324	24.3108	33.7184	50.9771	17.448	19.0902	130.89	202.386	25.2614	41.3195	31.6141	69.6246	-1.13984	0.0375317	0.720973	LOC109105126	NC_056588.1	4102855	4107458	-	1430	protein_coding	cofilin-2 && sp|P21566|COF2_CHICK Cofilin-2 OS=Gallus gallus OX=9031 GN=CFL2 PE=1 SV=2 && PF00241:Cofilin/tropomyosin-type actin-binding protein	-
109049305	12.229	1.26065	4.03139	0	7.40649	9.55067	18.4648	34.2633	7.75467	13.7873	22.5374	57.1089	5.26278	14.6914	7.56329	22.2008	-1.53102	0.0375629	0.720973	LOC109049305	NC_056595.1	7482559	7485994	-	2258	protein_coding	putative nuclease HARBI1 && - && PF13359:DDE superfamily endonuclease	-
109081079	17.7877	210.528	33.259	20.969	58.5112	9.55067	24.8874	20.0566	8.724	13.7873	42.4744	31.0592	17.8935	16.5278	53.6419	21.5033	1.31354	0.0375934	0.720973	LOC109081079	NC_056587.1	11009442	11029061	-	6693	protein_coding	uncharacterized LOC109081079%2C transcript variant X3 && sp|O15069|NACAD_HUMAN NAC-alpha domain-containing protein 1 OS=Homo sapiens OX=9606 GN=NACAD PE=1 SV=3 && PF01849:NAC domain	-
109078885	0	0	0	0	0	0	0	0	0	9.54508	0	58.1108	0	0	0	9.66512	-5.7108	0.037638	0.720973	plb1	NC_056613.1	12938187	12953292	-	3372	protein_coding	phospholipase B1 && sp|Q06HQ7|PLB1_MONDO Phospholipase B1, membrane-associated OS=Monodelphis domestica OX=13616 GN=PLB1 PE=2 SV=1 && PF00657:GDSL-like Lipase/Acylhydrolase	-
109102080	7.78211	88.2455	2.0157	53.1214	4.44389	0.868243	10.4366	0	6.78534	12.7268	2.60047	0	4.21023	11.0185	23.8448	5.33448	2.15679	0.0377151	0.720973	LOC109102080	NC_056573.1	23296068	23298399	+	2332	protein_coding	secretogranin-2-like && sp|Q5R4M6|SCG2_PONAB Secretogranin-2 OS=Pongo abelii OX=9601 GN=SCG2 PE=2 SV=1 && PF01271:Granin (chromogranin or secretogranin)	-
109055631	1.11173	6.30325	13.102	13.9793	2.96259	8.68243	15.2536	4.17845	19.3867	5.30282	57.2104	49.0936	22.1037	11.0185	8.7707	24.042	-1.45779	0.0377916	0.720973	LOC109055631	NC_056572.1	33329744	33332865	+	1665	protein_coding	actin%2C alpha skeletal muscle 2-like && sp|P10995|ACT2_XENLA Actin, alpha skeletal muscle 2 OS=Xenopus laevis OX=8355 GN=act2 PE=2 SV=1 && PF00022:Actin	-
109054025	6.67038	5.0426	11.0863	0	8.88778	5.20946	30.5071	18.3852	3.87734	13.7873	23.4043	153.292	13.6832	5.50926	9.62909	33.1341	-1.76702	0.0377976	0.720973	LOC109054025	NC_056621.1	19211629	19260480	+	4194	protein_coding	ankyrin repeat and BTB/POZ domain-containing protein 2-like%2C transcript variant X1 && sp|Q7TQI7|ABTB2_MOUSE Ankyrin repeat and BTB/POZ domain-containing protein 2 OS=Mus musculus OX=10090 GN=Abtb2 PE=1 SV=1 && -	ZBTB
109063432	53.363	50.426	102.8	60.1111	64.4364	16.4966	108.381	42.6202	11.632	19.0902	6.93459	20.0382	34.7344	78.9661	65.1449	30.5737	1.09103	0.0378039	0.720973	LOC109063432	NC_056618.1	35633819	35658166	+	3378	protein_coding	NACHT%2C LRR and PYD domains-containing protein 3-like && sp|A6QLE5|NLRP3_BOVIN NACHT, LRR and PYD domains-containing protein 3 OS=Bos taurus OX=9913 GN=NLRP3 PE=2 SV=1 && PF05729:NACHT domain|PF14484:Fish-specific NACHT associated domain|PF17779:NOD2 winged helix domain|PF17776:NLRC4 helical domain HD2	-
109078764	14.4525	0	2.0157	0	3.70324	3.47297	0.802819	0	0	0	0	0	0	0	3.49246	0	4.31582	0.0378464	1	rasd2	NC_056599.1	34860367	34861987	-	1505	protein_coding	RASD family member 2 && sp|Q9Y272|RASD1_HUMAN Dexamethasone-induced Ras-related protein 1 OS=Homo sapiens OX=9606 GN=RASD1 PE=1 SV=1 && PF00071:Ras family	-
109092612	0	3.78195	2.0157	0	8.14714	9.55067	1.60564	54.3199	7.75467	1.06056	19.0701	23.0439	1.05256	3.67284	3.58587	15.7107	-2.10668	0.0378697	0.720973	LOC109092612	NC_056578.1	10210454	10337377	+	8968	protein_coding	neuron navigator 2-like%2C transcript variant X1 && sp|Q8IVL1|NAV2_HUMAN Neuron navigator 2 OS=Homo sapiens OX=9606 GN=NAV2 PE=1 SV=3 && PF00307:Calponin homology (CH) domain|PF13173:AAA domain	-
109108576	13.3408	20.1704	45.3531	8.38759	9.62843	18.2331	19.2676	81.062	19.3867	0	105.753	155.296	14.7358	20.2006	19.1973	56.6334	-1.56054	0.0379115	0.720973	LOC109108576	NC_056588.1	424993	433453	+	5142	protein_coding	thrombospondin-1-like && sp|Q28178|TSP1_BOVIN Thrombospondin-1 OS=Bos taurus OX=9913 GN=THBS1 PE=2 SV=2 && PF02412:Thrombospondin type 3 repeat|PF00093:von Willebrand factor type C domain|PF00090:Thrombospondin type 1 domain|PF05735:Thrombospondin C-terminal region	-
109065984	0	0	0	32.1524	0.740649	10.4189	0.802819	0	0	0	0	0	0	1.83642	6.30212	0.262346	4.33349	0.037936	0.720973	LOC109065984	NC_056600.1	4827088	4836162	-	1780	protein_coding	radial spoke head protein 9 homolog%2C transcript variant X2 && sp|Q5TYW6|RSPH9_DANRE Radial spoke head protein 9 homolog OS=Danio rerio OX=7955 GN=rsph9 PE=1 SV=1 && -	-
109059155	7.78211	13.8671	8.06278	12.5814	11.8504	6.0777	14.4507	3.34276	12.6013	22.2718	11.2687	143.273	16.8409	5.50926	10.6675	30.7297	-1.52568	0.0380143	0.720973	smarcd3b	NC_056578.1	24663540	24701429	-	5291	protein_coding	SWI/SNF related%2C matrix associated%2C actin dependent regulator of chromatin%2C subfamily d%2C member 3b%2C transcript variant X3 && sp|Q6STE5|SMRD3_HUMAN SWI/SNF-related matrix-associated actin-dependent regulator of chromatin subfamily D member 3 OS=Homo sapiens OX=9606 GN=SMARCD3 PE=1 SV=1 && PF02201:SWIB/MDM2 domain	-
109065325	11.1173	0	7.05493	27.9586	0	1.73649	12.8451	3.34276	0.969334	0	0	563.074	0	1.83642	8.67321	81.3174	2.70824	0.0380495	0.720973	col4a4	NC_056611.1	23085116	23153287	-	8554	protein_coding	collagen%2C type IV%2C alpha 4%2C transcript variant X1 && sp|P08122|CO4A2_MOUSE Collagen alpha-2(IV) chain OS=Mus musculus OX=10090 GN=Col4a2 PE=1 SV=4 && PF01391:Collagen triple helix repeat (20 copies)|PF01413:C-terminal tandem repeated domain in type 4 procollagen	-
122143724	0	0	4.03139	0	3.70324	0	2.40846	9.19259	4.84667	1.06056	3.4673	12.0229	9.47301	8.26389	1.44901	6.90385	-2.18203	0.0380776	0.720973	LOC122143724	NW_024879166.1	218374	240350	+	793	protein_coding	WW domain-containing oxidoreductase-like && sp|Q803A8|WWOX_DANRE WW domain-containing oxidoreductase OS=Danio rerio OX=7955 GN=wwox PE=2 SV=1 && PF00106:short chain dehydrogenase|PF00397:WW domain	-
109093998	20.0111	388.28	96.7534	156.568	37.0324	111.135	97.141	34.2633	58.16	88.0268	48.5421	30.0573	119.991	44.0741	129.56	60.445	1.09877	0.0381412	0.720973	nlrc3	NC_056620.1	20849802	20864157	+	4045	protein_coding	NLR family%2C CARD domain containing 3 && sp|Q7RTR2|NLRC3_HUMAN NLR family CARD domain-containing protein 3 OS=Homo sapiens OX=9606 GN=NLRC3 PE=1 SV=2 && PF13516:Leucine Rich repeat	-
109073874	7.78211	16.3884	39.3061	145.385	28.8853	46.8851	38.5353	5.01414	8.724	23.3324	11.2687	21.0401	27.3665	38.5648	46.1667	19.3301	1.2532	0.0382575	0.720973	LOC109073874	NC_056601.1	33067644	33093143	+	6307	protein_coding	rab-like protein 6 && sp|Q08DA0|RABL6_BOVIN Rab-like protein 6 OS=Bos taurus OX=9913 GN=RABL6 PE=2 SV=1 && PF08477:Ras of Complex, Roc, domain of DAPkinase	-
122133948	5.55865	0	67.5258	0	43.6983	14.7601	32.9156	46.7987	41.6814	24.393	79.7478	412.787	22.1037	6.42747	23.4941	90.5627	-1.94073	0.0382937	0.720973	LOC122133948	NC_056574.1	13437695	13466297	+	8017	protein_coding	neurogenic locus notch homolog protein 1-like && sp|Q9R172|NOTC3_RAT Neurogenic locus notch homolog protein 3 OS=Rattus norvegicus OX=10116 GN=Notch3 PE=2 SV=2 && PF00008:EGF-like domain|PF07645:Calcium-binding EGF domain|PF12796:Ankyrin repeats (3 copies)|PF13857:Ankyrin repeats (many copies)|PF00066:LNR domain|PF06816:NOTCH protein|PF11936:Domain of unknown function (DUF3454)|PF07684:NOTCH prot…	-
109106992	0	0	0	0	0	0	0	0	0	0	10.4019	56.107	0	0	0	9.50127	-5.6865	0.0383694	0.720973	LOC109106992	NC_056613.1	15829969	15837009	+	2170	protein_coding	solute carrier family 22 member 6%2C transcript variant X1 && sp|O57379|S22A6_PSEAM Solute carrier family 22 member 6 OS=Pseudopleuronectes americanus OX=8265 GN=SLC22A6 PE=1 SV=1 && PF00083:Sugar (and other) transporter	-
109065138	0	0	6.04709	19.571	2.22195	10.4189	0	0	1.93867	0	0	0	0	0	5.46557	0.276953	4.13027	0.0384467	0.720973	LOC109065138	NC_056621.1	12694739	12706042	-	4778	protein_coding	EF-hand calcium-binding domain-containing protein 6-like && sp|Q5THR3|EFCB6_HUMAN EF-hand calcium-binding domain-containing protein 6 OS=Homo sapiens OX=9606 GN=EFCAB6 PE=1 SV=1 && PF13499:EF-hand domain pair|PF08976:EF-hand domain	-
109064138	3.33519	0	8.06278	0	3.70324	3.47297	0.802819	19.2209	31.0187	27.5747	1.73365	0	1.05256	11.9367	2.76814	13.2196	-2.23577	0.0384509	0.720973	zmp:0000000755	NC_056609.1	31432056	31483360	-	4143	protein_coding	phosphofurin acidic cluster sorting protein 1%2C transcript variant X2 && sp|Q6VY07|PACS1_HUMAN Phosphofurin acidic cluster sorting protein 1 OS=Homo sapiens OX=9606 GN=PACS1 PE=1 SV=2 && PF10254:PACS-1 cytosolic sorting protein	-
109082941	0	13.8671	11.0863	0	11.8504	2.60473	2.40846	10.864	6.78534	14.8479	38.1403	32.0611	15.7883	11.0185	5.97386	18.5008	-1.62452	0.0384993	0.720973	LOC109082941	NC_056600.1	7244098	7259630	-	5045	protein_coding	protein-methionine sulfoxide oxidase mical3b-like%2C transcript variant X1 && sp|F1QWK4|MCA3B_DANRE Protein-methionine sulfoxide oxidase mical3b OS=Danio rerio OX=7955 GN=mical3b PE=3 SV=2 && PF00412:LIM domain|PF00307:Calponin homology (CH) domain|PF12130:Bivalent Mical/EHBP Rab binding domain	-
109092903	8.89384	0	55.4316	0	20.7382	5.20946	6.42255	5.84983	77.5467	228.021	26.0047	35.0669	3.15767	16.5278	13.8137	56.025	-2.01347	0.0385772	0.720973	LOC109092903	NC_056574.1	5713621	5727991	-	3101	protein_coding	uncharacterized LOC109092903 && - && -	-
109047599	23.3463	10.0852	69.5415	34.9483	28.1447	37.3344	48.9719	17.5495	41.6814	16.969	49.409	354.676	51.5753	86.3118	36.0532	88.3103	-1.2898	0.0387053	0.720973	LOC109047599	NC_056618.1	34612794	34649548	+	4320	protein_coding	inactive tyrosine-protein kinase 7-like && sp|Q91048|PTK7_CHICK Inactive tyrosine-protein kinase 7 OS=Gallus gallus OX=9031 GN=PTK7 PE=2 SV=1 && -	-
109063696	0	27.7343	0	16.7752	0	0	0.802819	0	0	0	0.866824	0	1.05256	0	6.47318	0.274197	4.37074	0.0387156	0.720973	LOC109063696	NC_056591.1	25272443	25275690	-	916	protein_coding	pro-opiomelanocortin B-like && sp|Q04618|COLI2_ONCMY Pro-opiomelanocortin B OS=Oncorhynchus mykiss OX=8022 GN=pomcb PE=2 SV=1 && PF00976:Corticotropin ACTH domain|PF08035:Opioids neuropeptide	-
109056694	0	0	0	0	0	0	2.40846	0	0	0	0	164.313	0	16.5278	0.344065	25.8344	-6.17752	0.0387232	0.720973	LOC109056694	NC_056607.1	5726643	5739342	-	2767	protein_coding	inter-alpha-trypsin inhibitor heavy chain H3-like && sp|P97280|ITIH3_MESAU Inter-alpha-trypsin inhibitor heavy chain H3 OS=Mesocricetus auratus OX=10036 GN=ITIH3 PE=1 SV=1 && PF08487:Vault protein inter-alpha-trypsin domain|PF06668:Inter-alpha-trypsin inhibitor heavy chain C-terminus|PF00092:von Willebrand factor type A domain	-
109057613	13.3408	274.822	13.102	34.9483	34.8105	3.47297	18.4648	5.84983	5.816	10.6056	9.53506	0	30.5241	46.8287	56.1373	15.5942	1.84518	0.0387511	0.720973	scg3	NC_056614.1	7410477	7425302	+	2518	protein_coding	secretogranin III && sp|A3KQQ9|SCG3_DANRE Secretogranin-3 OS=Danio rerio OX=7955 GN=scg3 PE=2 SV=1 && PF15467:Secretogranin-3	-
109112722	0	0	6.04709	0	2.96259	0	0	3.34276	2.908	0	73.68	31.0592	0	0	1.2871	15.8557	-3.60299	0.0388433	0.720976	LOC109112722	NW_024879352.1	1875188	1877872	+	1527	protein_coding	cytochrome P450 2J4-like && sp|Q9QXF7|CP2J4_RAT Cytochrome P450 2J4 OS=Rattus norvegicus OX=10116 GN=CYP2J4 PE=1 SV=1 && PF00067:Cytochrome P450	-
109093190	0	17.6491	0	0	2.96259	0	15.2536	45.1273	0	1.06056	0	723.379	0	146.914	5.12361	130.926	-4.67526	0.0388556	0.720976	LOC109093190	NC_056611.1	3313030	3315500	-	1269	protein_coding	apolipoprotein A-I-2-like%2C transcript variant X1 && sp|P27007|APOA1_SALSA Apolipoprotein A-I OS=Salmo salar OX=8030 GN=apoa1 PE=2 SV=1 && PF01442:Apolipoprotein A1/A4/E domain	-
109092924	37.7988	119.762	35.2747	41.938	23.7008	26.0473	16.0564	2.50707	32.9573	21.2113	29.472	2.00382	16.8409	19.2824	42.9396	17.7536	1.26899	0.038875	0.720976	LOC109092924	NC_056603.1	13832162	13838683	-	1698	protein_coding	cysteine and histidine-rich domain-containing protein 1-like && sp|Q29RL2|CHRD1_BOVIN Cysteine and histidine-rich domain-containing protein 1 OS=Bos taurus OX=9913 GN=CHORDC1 PE=2 SV=1 && PF04969:CS domain|PF04968:CHORD	-
109086527	0	0	2.0157	0	0.740649	0	0	11.6997	0	0	2.60047	23.0439	4.21023	0	0.393763	5.93633	-3.78185	0.0390065	0.722229	LOC109086527	NC_056594.1	9199002	9208778	+	3847	protein_coding	rho-related GTP-binding protein Rho6-like && sp|Q2HJ68|RND1_BOVIN Rho-related GTP-binding protein Rho6 OS=Bos taurus OX=9913 GN=RND1 PE=2 SV=1 && PF00071:Ras family	-
109064429	120.067	88.2455	266.072	345.289	182.94	84.2196	172.606	1056.31	166.725	119.844	247.045	703.341	182.092	119.367	179.92	370.675	-1.04385	0.0390931	0.722829	LOC109064429	NC_056574.1	23902732	23911860	+	3700	protein_coding	progranulin-like%2C transcript variant X1 && sp|P28799|GRN_HUMAN Progranulin OS=Homo sapiens OX=9606 GN=GRN PE=1 SV=2 && PF00396:Granulin	-
109048203	14.4525	11.3458	35.2747	25.1628	17.0349	34.7297	20.8733	9.19259	19.3867	2.12113	12.1355	3.00573	17.8935	10.1003	22.6962	10.5479	1.10637	0.0391975	0.723912	LOC109048203	NW_024879399.1	564698	567376	+	1716	protein_coding	lysophosphatidic acid receptor 4-like && sp|P79928|P2RY4_XENLA P2Y purinoceptor 4 OS=Xenopus laevis OX=8355 GN=p2ry4 PE=2 SV=1 && PF00001:7 transmembrane receptor (rhodopsin family)	-
109060791	0	0	0	0	0	0	0	0	2.908	0	4.33412	25.0478	0	1.83642	0	4.87519	-4.72342	0.0392607	1	fam166b	NC_056606.1	7992642	7995775	-	1526	protein_coding	family with sequence similarity 166 member B && sp|A2RRW4|F166B_DANRE Protein FAM166B OS=Danio rerio OX=7955 GN=fam166b PE=2 SV=1 && PF10629:Protein of unknown function (DUF2475)	-
109046956	2.22346	0	10.0785	0	6.66584	19.9696	1.60564	0	8.724	19.0902	16.4697	140.267	5.26278	7.34568	5.79186	28.1657	-2.26546	0.0393128	0.725088	LOC109046956	NC_056618.1	21890478	21896726	+	3122	protein_coding	lipoprotein lipase-like && sp|P11602|LIPL_CHICK Lipoprotein lipase OS=Gallus gallus OX=9031 GN=LPL PE=1 SV=1 && PF01477:PLAT/LH2 domain|PF00151:Lipase	-
109102267	7.78211	10.0852	10.0785	0	0.740649	13.8919	13.6479	7.52121	16.4787	7.42395	26.0047	105.201	7.3679	11.0185	8.03232	25.8594	-1.67914	0.0394798	0.72739	LOC109102267	NC_056591.1	7330984	7402014	+	5633	protein_coding	flavin-containing monooxygenase 5-like%2C transcript variant X6 && sp|Q8K4C0|FMO5_RAT Flavin-containing monooxygenase 5 OS=Rattus norvegicus OX=10116 GN=Fmo5 PE=1 SV=3 && PF00743:Flavin-binding monooxygenase-like	-
109077391	0	0	0	0	0	0	0	0	0	0	0	39.0745	1.05256	8.26389	0	6.91299	-5.22735	0.0397772	0.72739	LOC109077391	NC_056616.1	16548191	16550121	+	1456	protein_coding	rho-related GTP-binding protein RhoV-like && sp|Q9Z1Y0|RHOV_RAT Rho-related GTP-binding protein RhoV OS=Rattus norvegicus OX=10116 GN=Rhov PE=1 SV=1 && PF00071:Ras family	-
109050357	12.229	21.431	14.1099	5.59173	27.404	29.5203	19.2676	72.7051	25.2027	21.2113	3.4673	221.422	7.3679	17.446	18.5077	52.6889	-1.50327	0.0398585	0.72739	LOC109050357	NC_056605.1	27147027	27163296	-	3282	protein_coding	villin-1-like%2C transcript variant X2 && sp|P02640|VILI_CHICK Villin-1 OS=Gallus gallus OX=9031 GN=VIL1 PE=1 SV=2 && PF02209:Villin headpiece domain|PF00626:Gelsolin repeat	-
122148644	6.67038	18.9097	16.1256	41.938	7.40649	17.3649	14.4507	25.9064	14.54	30.7564	21.6706	157.3	38.9446	9.1821	17.5522	42.6143	-1.29	0.0401595	0.72739	LOC122148644	NC_056589.1	27716184	27786866	-	8367	protein_coding	rho guanine nucleotide exchange factor 17-like && sp|Q96PE2|ARHGH_HUMAN Rho guanine nucleotide exchange factor 17 OS=Homo sapiens OX=9606 GN=ARHGEF17 PE=1 SV=1 && PF00621:RhoGEF domain	-
109044858	178.988	394.583	39.3061	107.641	68.8803	213.588	212.747	26.7421	1.93867	37.1197	19.0701	0	235.773	67.0293	173.676	55.3818	1.64977	0.0402083	0.72739	LOC109044858	NC_056596.1	14040510	14045469	-	1620	protein_coding	cholesterol side-chain cleavage enzyme%2C mitochondrial-like && sp|Q07217|CP11A_ONCMY Cholesterol side-chain cleavage enzyme, mitochondrial OS=Oncorhynchus mykiss OX=8022 GN=cyp11a1 PE=2 SV=1 && PF00067:Cytochrome P450	-
109110206	0	0	2.0157	0	0	6.94594	6.42255	13.371	1.93867	7.42395	6.06777	32.0611	2.10511	12.8549	2.19774	10.8318	-2.25509	0.0402132	0.72739	LOC109110206	NC_056589.1	15649791	15655934	-	4657	protein_coding	homeobox protein SIX5-like && sp|Q61321|SIX4_MOUSE Homeobox protein SIX4 OS=Mus musculus OX=10090 GN=Six4 PE=1 SV=1 && PF00046:Homeodomain|PF16878:Transcriptional regulator, SIX1, N-terminal SD domain	Homeobox
109080577	0	0	0	0	0	0	0	0	0	9.54508	0	29.0554	0	6.42747	0	6.43256	-5.12304	0.0402403	0.72739	slc30a1b	NC_056613.1	18906164	18909655	+	2470	protein_coding	solute carrier family 30 member 1b && sp|Q60738|ZNT1_MOUSE Zinc transporter 1 OS=Mus musculus OX=10090 GN=Slc30a1 PE=1 SV=1 && PF01545:Cation efflux family	-
109060187	264.592	86.9848	471.673	146.783	140.723	883.003	785.959	442.08	1591.65	824.058	1095.67	751.433	247.351	656.52	397.103	801.251	-1.0119	0.0402585	0.72739	LOC109060187	NC_056578.1	20519398	20534693	-	2314	protein_coding	corticosteroid 11-beta-dehydrogenase isozyme 2-like && sp|P50233|DHI2_RAT Corticosteroid 11-beta-dehydrogenase isozyme 2 OS=Rattus norvegicus OX=10116 GN=Hsd11b2 PE=1 SV=1 && PF00106:short chain dehydrogenase	-
109097802	12379.1	458.876	4257.15	1848.07	1684.98	2668.98	1187.37	505.593	1011.02	441.195	3041.69	1623.09	3321.87	697.84	3497.79	1520.33	1.20205	0.040295	0.72739	LOC109097802	NC_056610.1	25410503	25412429	+	1134	protein_coding	microfibril-associated glycoprotein 4-like && sp|A0A8J8|ANGP2_CANLF Angiopoietin-2 OS=Canis lupus familiaris OX=9615 GN=ANGPT2 PE=2 SV=1 && PF00147:Fibrinogen beta and gamma chains, C-terminal globular domain	-
109108854	0	0	0	0	1.4813	13.0236	1.60564	0	0	0	26.0047	122.233	8.42045	4.59105	2.30151	23.0356	-3.2993	0.0403496	0.72739	LOC109108854	NC_056589.1	16931098	16984809	+	5065	protein_coding	semaphorin-4B-like && sp|Q62179|SEM4B_MOUSE Semaphorin-4B OS=Mus musculus OX=10090 GN=Sema4b PE=1 SV=2 && PF01403:Sema domain|PF01437:Plexin repeat	-
109110339	0	0	9.07063	0	11.1097	2.60473	16.8592	5.84983	12.6013	0	17.3365	132.252	19.9986	11.0185	5.66347	28.4367	-2.30584	0.0404126	0.72739	LOC109110339	NC_056589.1	6823279	7033323	-	4292	protein_coding	nectin-1-like%2C transcript variant X4 && sp|Q9GL76|NECT1_PIG Nectin-1 OS=Sus scrofa OX=9823 GN=NECTIN1 PE=1 SV=1 && PF07686:Immunoglobulin V-set domain|PF08205:CD80-like C2-set immunoglobulin domain|PF13895:Immunoglobulin domain	-
109087794	26.6815	412.232	375.927	267.005	46.6609	116.345	146.113	46.7987	58.16	77.4212	109.22	212.405	41.0497	103.758	198.709	92.6875	1.09895	0.0404886	0.72739	LOC109087794	NC_056608.1	4158044	4163247	-	2028	protein_coding	interferon regulatory factor 3 && sp|P70671|IRF3_MOUSE Interferon regulatory factor 3 OS=Mus musculus OX=10090 GN=Irf3 PE=1 SV=1 && PF10401:Interferon-regulatory factor 3|PF00605:Interferon regulatory factor transcription factor	IRF
109081337	4.44692	80.6816	4.03139	76.8863	11.1097	20.8378	13.6479	3.34276	16.4787	14.8479	6.93459	9.01719	11.5781	15.6096	30.2345	11.1155	1.4359	0.0405265	0.72739	nell2a	NC_056621.1	2102363	2203670	-	3103	protein_coding	neural EGFL like 2a && sp|A1A5Y0|NELL2_DANRE Protein kinase C-binding protein NELL2 OS=Danio rerio OX=7955 GN=nell2 PE=2 SV=1 && PF00093:von Willebrand factor type C domain|PF13385:Concanavalin A-like lectin/glucanases superfamily|PF07645:Calcium-binding EGF domain	-
109050900	0	0	0	0	0	0	0.802819	0	9.69334	0	3.4673	30.0573	0	0	0.114688	6.17399	-4.65193	0.0405453	0.72739	LOC109050900	NC_056596.1	4943613	4945500	-	1795	protein_coding	D-glucuronyl C5-epimerase B-like && sp|F1QR43|GLCEB_DANRE D-glucuronyl C5-epimerase B OS=Danio rerio OX=7955 GN=glceb PE=1 SV=1 && PF06662:D-glucuronyl C5-epimerase C-terminus	-
109088268	0	16.3884	3.02354	26.5607	0	5.20946	2.40846	0	2.908	0	1.73365	0	2.10511	0	7.6558	0.963823	2.98019	0.0405707	0.72739	LOC109088268	NC_056585.1	20546980	20556001	-	4491	protein_coding	pituitary homeobox 2%2C transcript variant X1 && sp|Q9W5Z2|PITX2_DANRE Pituitary homeobox 2 OS=Danio rerio OX=7955 GN=pitx2 PE=2 SV=1 && PF03826:OAR domain|PF00046:Homeodomain	Homeobox
109068276	1.11173	3.78195	0	0	0	0	0.802819	0	0	0	73.68	0	8.42045	0.91821	0.813785	11.8598	-3.90552	0.0405802	0.72739	LOC109068276	NC_056604.1	12693729	12713489	+	6251	protein_coding	dihydropyridine-sensitive L-type skeletal muscle calcium channel subunit alpha-1%2C transcript variant X1 && sp|P22316|CAC1S_CYPCA Dihydropyridine-sensitive L-type skeletal muscle calcium channel subunit alpha-1 OS=Cyprinus carpio OX=7962 PE=2 SV=1 && PF00520:Ion transport protein|PF08763:Voltage gated calcium channel IQ domain|PF16905:Voltage-dependent L-type calcium channel, IQ-associated	-
109086351	7.78211	0	4.03139	34.9483	2.22195	0	1.60564	0	0.969334	2.12113	1.73365	0	2.10511	0	7.22705	0.989889	2.86614	0.0405883	0.72739	LOC109086351	NC_056599.1	29699147	29702362	-	1731	protein_coding	GTPase IMAP family member 4-like%2C transcript variant X1 && sp|Q6P9H5|GIMA6_HUMAN GTPase IMAP family member 6 OS=Homo sapiens OX=9606 GN=GIMAP6 PE=2 SV=1 && PF04548:AIG1 family	-
109047961	23.3463	28.9949	11.0863	0	4.44389	6.94594	2.40846	0	1.93867	0	4.33412	0	7.3679	0	11.0323	1.94867	2.50349	0.0406923	0.72739	LOC109047961	NC_056579.1	8341040	8366161	-	4248	protein_coding	tetratricopeptide repeat protein 39A-like%2C transcript variant X1 && sp|Q28D40|TT39A_XENTR Tetratricopeptide repeat protein 39A OS=Xenopus tropicalis OX=8364 GN=ttc39a PE=2 SV=1 && PF10300:Protein of unknown function (DUF3808)	-
109045011	0	0	0	0	2.22195	0	1.60564	8.3569	0	0	3.4673	11.021	5.26278	10.1003	0.546798	5.45833	-3.17353	0.0408702	0.72739	LOC109045011	NC_056580.1	28739709	28804748	+	6304	protein_coding	FERM and PDZ domain-containing protein 4-like%2C transcript variant X3 && sp|Q14CM0|FRPD4_HUMAN FERM and PDZ domain-containing protein 4 OS=Homo sapiens OX=9606 GN=FRMPD4 PE=1 SV=1 && PF00373:FERM central domain|PF00595:PDZ domain	-
109074072	0	32.7769	55.4316	116.028	0.740649	16.4966	47.3663	6.68552	18.4173	13.7873	13.0024	14.0267	0	7.34568	38.4058	10.4664	1.87183	0.0408783	0.72739	LOC109074072	NW_024879272.1	181312	193352	-	1533	protein_coding	E3 SUMO-protein ligase RanBP2-like && sp|P48820|RBP2_BOVIN E3 SUMO-protein ligase RanBP2 (Fragment) OS=Bos taurus OX=9913 GN=RANBP2 PE=2 SV=2 && PF00638:RanBP1 domain	-
109098042	30.0167	28.9949	15.1177	51.7235	9.62843	15.6284	13.6479	5.01414	18.4173	8.48451	15.6028	10.0191	11.5781	11.0185	23.5368	11.4478	1.02184	0.0409239	0.72739	LOC109098042	NC_056606.1	15158946	15163000	+	1488	protein_coding	transmembrane protein 218 && sp|Q7SZ56|TM218_DANRE Transmembrane protein 218 OS=Danio rerio OX=7955 GN=tmem218 PE=3 SV=1 && -	-
109099183	75.5976	2599.46	995.753	2580.58	76.2868	396.787	850.988	287.477	753.172	234.385	750.67	653.245	227.352	253.426	1082.21	451.39	1.26113	0.0409569	0.72739	ifit10	NC_056583.1	9936207	9942775	-	2101	protein_coding	interferon-induced protein with tetratricopeptide repeats 10 && sp|Q13325|IFIT5_HUMAN Interferon-induced protein with tetratricopeptide repeats 5 OS=Homo sapiens OX=9606 GN=IFIT5 PE=1 SV=1 && -	-
109053936	26.6815	12.6065	18.1413	22.3669	15.5536	14.7601	24.0846	34.2633	16.4787	10.6056	41.6076	168.321	23.1562	14.6914	19.1706	44.1605	-1.20431	0.0409727	0.72739	LOC109053936	NC_056601.1	14720408	14750662	+	3254	protein_coding	drebrin-like protein B%2C transcript variant X1 && sp|A6H7G2|DBNL_BOVIN Drebrin-like protein OS=Bos taurus OX=9913 GN=DBNL PE=2 SV=1 && PF00018:SH3 domain|PF00241:Cofilin/tropomyosin-type actin-binding protein	-
109098594	34.4636	11.3458	16.1256	12.5814	4.44389	24.3108	23.2817	44.2916	34.896	31.8169	48.5421	43.0821	61.0483	4.59105	18.079	38.324	-1.08321	0.0410208	0.727444	LOC109098594	NC_056607.1	15524162	15528411	-	3332	protein_coding	leiomodin-1-like && sp|A0A0G2K0D3|LMOD1_RAT Leiomodin-1 OS=Rattus norvegicus OX=10116 GN=Lmod1 PE=1 SV=1 && -	-
109112615	97.8322	170.188	43.3374	41.938	76.2868	76.4054	191.874	76.8835	9.69334	46.6648	15.6028	68.1299	82.0994	49.5834	99.6944	49.8082	1.00245	0.0410395	0.727444	slc51a	NC_056595.1	17217532	17222560	-	1396	protein_coding	solute carrier family 51 subunit alpha && sp|Q66I08|OSTA_DANRE Organic solute transporter subunit alpha OS=Danio rerio OX=7955 GN=slc51a PE=2 SV=1 && PF03619:Organic solute transporter Ostalpha	-
109058443	36.6871	94.5487	16.1256	39.1421	16.2943	71.1959	15.2536	5.84983	19.3867	19.0902	23.4043	857.635	30.5241	8.26389	41.321	137.736	1.10234	0.0411355	0.727762	LOC109058443	NC_056612.1	14510440	14559713	-	4697	protein_coding	basal cell adhesion molecule-like%2C transcript variant X1 && sp|Q9R069|BCAM_MOUSE Basal cell adhesion molecule OS=Mus musculus OX=10090 GN=Bcam PE=1 SV=1 && PF08205:CD80-like C2-set immunoglobulin domain|PF07686:Immunoglobulin V-set domain|PF13927:Immunoglobulin domain	-
109082546	414.675	2639.8	68.5336	1010.7	259.227	439.331	431.114	68.5266	0	142.116	23.4043	21.0401	582.064	388.403	751.912	175.079	2.10256	0.0412264	0.727762	fdx1b	NC_056601.1	4235121	4242947	+	802	protein_coding	ferredoxin 1b && sp|P13216|ADX_CHICK Adrenodoxin, mitochondrial (Fragment) OS=Gallus gallus OX=9031 GN=FDX1 PE=1 SV=1 && PF00111:2Fe-2S iron-sulfur cluster binding domain	-
109073448	0	71.857	0	61.509	0	10.4189	16.8592	0	2.908	3.18169	0	10.0191	0	5.50926	22.9492	3.08829	2.89307	0.0412323	0.727762	atcaya	NC_056593.1	2756855	2761102	+	1870	protein_coding	ATCAY kinesin light chain interacting caytaxin a && sp|Q86WG3|ATCAY_HUMAN Caytaxin OS=Homo sapiens OX=9606 GN=ATCAY PE=1 SV=2 && PF13716:Divergent CRAL/TRIO domain|PF12496:Bcl2-/adenovirus E1B nineteen kDa-interacting protein 2	-
109071173	0	0	2.0157	0	3.70324	0	0	0	0	1.06056	4.33412	66.1261	7.3679	0	0.816991	11.2698	-3.7328	0.0412698	0.727762	LOC109071173	NC_056596.1	17008975	17012644	+	1163	protein_coding	uncharacterized LOC109071173 && - && -	-
109104689	0	0	0	0	0	0	0	0	0.969334	1.06056	356.265	7.01337	4.21023	5.50926	0	53.5754	-3.92372	0.0413674	1	LOC109104689	NC_056587.1	9642414	9664035	+	3042	protein_coding	kelch-like protein 38%2C transcript variant X1 && sp|Q1LYM6|KLH38_DANRE Kelch-like protein 38 OS=Danio rerio OX=7955 GN=klhl38 PE=4 SV=1 && PF01344:Kelch motif|PF07707:BTB And C-terminal Kelch|PF13964:Kelch motif|PF00651:BTB/POZ domain	ZBTB
109088362	17.7877	2.5213	29.2276	0	15.5536	25.179	12.0423	79.3906	14.54	5.30282	52.0094	76.1452	30.5241	21.1188	14.6159	39.8616	-1.4383	0.0413886	0.728255	LOC109088362	NC_056619.1	16991144	17011226	-	3709	protein_coding	activin receptor type-1B-like && sp|Q61271|ACV1B_MOUSE Activin receptor type-1B OS=Mus musculus OX=10090 GN=Acvr1b PE=1 SV=1 && PF00069:Protein kinase domain|PF08515:Transforming growth factor beta type I GS-motif	-
109093800	27.7932	39.0801	25.1962	0	3.70324	6.94594	8.831	11.6997	4.84667	3.18169	6.93459	3.00573	0	1.83642	15.9357	4.50068	1.80775	0.0414576	0.728255	jpt1a	NW_024879261.1	307272	312760	-	1661	protein_coding	Jupiter microtubule associated homolog 1a && sp|Q3T0T5|JUPI1_BOVIN Jupiter microtubule associated homolog 1 OS=Bos taurus OX=9913 GN=JPT1 PE=2 SV=3 && PF17054:Microtubule-Associated protein Jupiter	-
109100431	0	282.385	2.0157	132.804	14.813	3.47297	7.22537	0	8.724	18.0296	0	5.00955	15.7883	35.8102	63.2451	11.9088	2.40787	0.0414663	0.728255	LOC109100431	NC_056609.1	4153482	4209216	-	3007	protein_coding	neuroendocrine convertase 2-like && sp|Q5REC2|NEC2_PONAB Neuroendocrine convertase 2 OS=Pongo abelii OX=9601 GN=PCSK2 PE=2 SV=1 && PF16470:Peptidase S8 pro-domain|PF01483:Proprotein convertase P-domain|PF00082:Subtilase family	-
109078362	8.89384	20.1704	11.0863	19.571	22.9601	49.4898	10.4366	4.17845	9.69334	10.6056	6.06777	12.0229	17.8935	6.42747	20.3726	9.55558	1.10597	0.0415353	0.728342	LOC109078362	NC_056573.1	24681470	24708997	-	5817	protein_coding	collagen alpha-1(XXI) chain-like%2C transcript variant X2 && sp|Q641F3|COLA1_XENLA Collagen alpha-1(XXI) chain OS=Xenopus laevis OX=8355 GN=col21a1 PE=2 SV=1 && -	-
109060434	0	0	1.00785	0	2.96259	3.47297	8.02819	4.17845	17.448	10.6056	5.20094	35.0669	5.26278	0	2.21023	11.109	-2.27116	0.0416793	0.728342	LOC109060434	NC_056611.1	24942971	25043638	+	3134	protein_coding	limbic system associated membrane protein && sp|Q98919|LSAMP_CHICK Limbic system-associated membrane protein OS=Gallus gallus OX=9031 PE=2 SV=1 && PF07679:Immunoglobulin I-set domain|PF13927:Immunoglobulin domain	-
109089013	10.0056	6.30325	9.07063	0	12.591	6.0777	11.2395	27.5778	8.724	0	17.3365	132.252	8.42045	6.42747	7.89823	28.6769	-1.84886	0.0417536	0.728385	fzd7b	NC_056577.1	7932831	7936555	-	2825	protein_coding	frizzled class receptor 7b && sp|Q9PUK8|FZD7A_XENLA Frizzled-7-A OS=Xenopus laevis OX=8355 GN=fzd7-a PE=1 SV=2 && PF01392:Fz domain|PF01534:Frizzled/Smoothened family membrane region	-
109072424	31.1284	7.5639	12.0942	0	6.66584	25.179	12.0423	32.5919	17.448	11.6662	29.472	129.246	18.946	16.5278	13.5248	36.5569	-1.42867	0.0419061	0.729241	LOC109072424	NC_056574.1	14762652	14773900	-	1781	protein_coding	meteorin-like protein && sp|Q7ZV46|METRL_DANRE Meteorin-like protein OS=Danio rerio OX=7955 GN=metrnl PE=2 SV=1 && -	-
109086150	1.11173	569.814	47.3688	812.198	155.536	269.155	229.606	45.1273	76.5774	135.752	103.152	218.416	68.4162	147.832	297.827	113.61	1.38971	0.0419336	0.729358	LOC109086150	NC_056572.1	9780775	9794064	-	4072	protein_coding	ATP-binding cassette sub-family B member 6-like && sp|Q08D64|ABCB6_XENTR ATP-binding cassette sub-family B member 6 OS=Xenopus tropicalis OX=8364 GN=abcb6 PE=2 SV=1 && PF00664:ABC transporter transmembrane region|PF00005:ABC transporter|PF16185:Mitochondrial ABC-transporter N-terminal five TM region	-
109069485	16.6759	15.1278	26.204	11.1835	25.9227	17.3649	12.8451	81.8977	49.436	24.393	15.6028	9.01719	50.5227	22.9553	17.9034	36.2607	-1.0133	0.0422686	0.731093	LOC109069485	NC_056606.1	2318831	2366853	+	3868	protein_coding	chondroitin sulfate synthase 3-like && sp|Q70JA7|CHSS3_HUMAN Chondroitin sulfate synthase 3 OS=Homo sapiens OX=9606 GN=CHSY3 PE=2 SV=3 && PF05679:Chondroitin N-acetylgalactosaminyltransferase	-
109110857	51.1396	847.156	59.463	331.31	218.491	391.578	369.297	37.6061	0	72.1184	52.8763	11.021	311.557	143.241	324.062	89.7742	1.85214	0.0423669	0.731841	LOC109110857	NC_056587.1	23349567	23360452	+	2444	protein_coding	cytochrome P450 11B%2C mitochondrial-like && sp|Q92104|CP11B_LITCT Cytochrome P450 11B, mitochondrial OS=Lithobates catesbeianus OX=8400 GN=CYP11B PE=2 SV=1 && PF00067:Cytochrome P450	-
109067439	0	30.2556	2.0157	16.7752	11.1097	28.652	24.0846	0	0	0	4.33412	3.00573	7.3679	10.1003	16.1275	3.54401	2.18636	0.0425872	0.733545	LOC109067439	NC_056616.1	1210043	1234697	-	4425	protein_coding	prospero homeobox protein 1-like && sp|Q91018|PROX1_CHICK Prospero homeobox protein 1 OS=Gallus gallus OX=9031 GN=PROX1 PE=2 SV=1 && PF05044:Homeo-prospero domain	HPD
109104053	6.67038	22.6917	0	13.9793	6.66584	24.3108	0	5.01414	21.3253	0	0	302.577	4.21023	98.2485	10.6169	61.625	-2.54056	0.0425904	0.733545	LOC109104053	NC_056599.1	22892595	22894714	+	1304	protein_coding	DELTA-stichotoxin-Hcr4a-like%2C transcript variant X1 && sp|B9W5G6|ACTPC_ACTFR DELTA-actitoxin-Afr1a OS=Actinia fragacea OX=396334 PE=1 SV=2 && PF06369:Sea anemone cytotoxic protein	-
109054480	11.1173	8.82455	22.1726	0	5.18454	5.20946	22.4789	17.5495	36.8347	12.7268	6.93459	94.1796	23.1562	14.6914	10.7125	29.439	-1.44783	0.0426455	0.733655	LOC109054480	NC_056574.1	21715749	21740513	+	3308	protein_coding	small G protein signaling modulator 3-like && sp|Q7T2D0|SGSM3_DANRE Small G protein signaling modulator 3 OS=Danio rerio OX=7955 GN=sgsm3 PE=2 SV=1 && PF02759:RUN domain|PF00566:Rab-GTPase-TBC domain|PF00018:SH3 domain	-
109108280	0	46.644	0	0	7.40649	1.73649	2.40846	10.0283	1.93867	0	8578.96	45.086	3.15767	40.4013	8.31364	1239.94	-2.35427	0.0426491	0.733655	actc1b	NC_056588.1	19258	23789	+	1382	protein_coding	actin alpha cardiac muscle 1b && sp|P53479|ACTS_CYPCA Actin, alpha skeletal muscle OS=Cyprinus carpio OX=7962 GN=acta1 PE=2 SV=1 && PF00022:Actin	-
109095644	32.2402	39.0801	57.4473	139.793	11.1097	40.8074	32.1127	10.864	0.969334	4.24226	42.4744	2.00382	10.5256	52.338	50.3701	17.631	1.50637	0.0426786	0.733655	LOC109095644	NC_056578.1	1439031	1468194	-	3729	protein_coding	GTPase IMAP family member 4-like%2C transcript variant X4 && sp|G3X987|GIMA9_MOUSE GTPase IMAP family member 9 OS=Mus musculus OX=10090 GN=Gimap9 PE=1 SV=1 && PF04548:AIG1 family	-
109046321	104.503	553.425	131.02	141.191	62.2145	30.3885	28.0987	57.6626	74.6387	41.362	43.3412	61.1165	152.621	36.7284	150.12	66.7815	1.16677	0.0427217	0.733655	LOC109046321	NC_056592.1	4232	11503	+	1226	protein_coding	nuclear pore complex protein Nup54-like && sp|P70582|NUP54_RAT Nuclear pore complex protein Nup54 OS=Rattus norvegicus OX=10116 GN=Nup54 PE=1 SV=1 && PF13874:Nucleoporin complex subunit 54|PF18437:Nup54 C-terminal interacting domain	-
109111697	15.5642	124.804	24.1883	195.71	11.8504	11.2872	25.6902	12.5354	3.87734	37.1197	49.409	0	9.47301	15.6096	58.4422	18.2891	1.67008	0.0427835	0.733655	LOC109111697	NC_056590.1	14779669	14784662	-	1826	protein_coding	XK-related protein 8-like && sp|Q4VV71|XKR8_GASAC XK-related protein 8 OS=Gasterosteus aculeatus OX=69293 GN=xkr8 PE=2 SV=1 && PF09815:XK-related protein	-
109058225	171.206	369.37	540.206	44.7338	446.611	571.304	209.536	595.012	675.626	533.464	455.083	218.416	331.555	1905.29	336.138	673.492	-1.002	0.0428219	0.733655	LOC109058225	NC_056591.1	626003	635639	+	1416	protein_coding	enoyl-[acyl-carrier-protein] reductase%2C mitochondrial && sp|Q6GQN8|MECR_DANRE Enoyl-[acyl-carrier-protein] reductase, mitochondrial OS=Danio rerio OX=7955 GN=mecr PE=2 SV=2 && PF08240:Alcohol dehydrogenase GroES-like domain	-
109084545	0	0	0	0	0	0	0	0	0	0	4.33412	38.0726	3.15767	0	0	6.5092	-5.14039	0.0428257	0.733655	LOC109084545	NC_056591.1	20997470	21001657	-	1995	protein_coding	hes-related family bHLH transcription factor with YRPW motif 2 && sp|Q9I9L0|HEY2_DANRE Hairy/enhancer-of-split related with YRPW motif protein 2 OS=Danio rerio OX=7955 GN=hey2 PE=2 SV=2 && PF00010:Helix-loop-helix DNA-binding domain|PF07527:Hairy Orange	bHLH
109089884	12.229	2.5213	25.1962	4.1938	8.88778	6.94594	44.155	106.133	11.632	7.42395	35.5398	158.302	13.6832	1.83642	14.8756	47.7928	-1.67596	0.0429992	0.735198	LOC109089884	NC_056576.1	28640936	28734546	+	6993	protein_coding	collagen alpha-1(XXVII) chain B-like%2C transcript variant X1 && sp|A0MSJ1|CRA1B_DANRE Collagen alpha-1(XXVII) chain B OS=Danio rerio OX=7955 GN=col27a1b PE=2 SV=1 && PF01391:Collagen triple helix repeat (20 copies)|PF01410:Fibrillar collagen C-terminal domain	-
109056022	6.67038	20.1704	29.2276	41.938	49.6235	29.5203	66.6339	63.5125	33.9267	94.3902	274.783	41.0783	22.1037	27.5463	34.8263	79.6201	-1.19015	0.0430268	0.735314	LOC109056022	NC_056600.1	6880454	6892850	+	3386	protein_coding	mitochondrial 10-formyltetrahydrofolate dehydrogenase-like%2C transcript variant X1 && sp|Q3SY69|AL1L2_HUMAN Mitochondrial 10-formyltetrahydrofolate dehydrogenase OS=Homo sapiens OX=9606 GN=ALDH1L2 PE=1 SV=2 && PF00551:Formyl transferase|PF00171:Aldehyde dehydrogenase family|PF00550:Phosphopantetheine attachment site|PF02911:Formyl transferase, C-terminal domain	-
109063883	0	23.9523	4.03139	9.78552	0.740649	0	3.21127	0.83569	0.969334	0	2.60047	1.00191	0	0	5.96017	0.772487	2.90754	0.0431157	0.73594	LOC109063883	NC_056608.1	3195483	3198166	+	864	protein_coding	calcium-binding protein 5-like%2C transcript variant X1 && sp|Q9NP86|CABP5_HUMAN Calcium-binding protein 5 OS=Homo sapiens OX=9606 GN=CABP5 PE=1 SV=1 && PF13499:EF-hand domain pair	-
109047242	8.89384	0	13.102	0	16.2943	25.179	15.2536	20.8923	35.8653	45.6043	34.673	26.0497	19.9986	17.446	11.2461	28.647	-1.32405	0.0431888	0.73594	nfia	NC_056618.1	22605589	22765255	-	4659	protein_coding	nuclear factor I/A%2C transcript variant X4 && sp|Q12857|NFIA_HUMAN Nuclear factor 1 A-type OS=Homo sapiens OX=9606 GN=NFIA PE=1 SV=2 && PF00859:CTF/NF-I family transcription modulation region|PF10524:Nuclear factor I protein pre-N-terminus|PF03165:MH1 domain	CTF/NFI
109055665	24.4581	0	9.07063	4.1938	5.18454	0.868243	6.42255	51.8128	6.78534	6.36339	7.80142	106.202	3.15767	4.59105	7.17112	26.6735	-1.89669	0.0432279	0.73594	LOC109055665	NC_056596.1	13890269	13922070	+	5630	protein_coding	laminin subunit beta-1-like && sp|P02469|LAMB1_MOUSE Laminin subunit beta-1 OS=Mus musculus OX=10090 GN=Lamb1 PE=1 SV=3 && -	-
109066652	0	83.2029	0	20.969	1.4813	0	0	0	2.908	0	0	0	0	3.67284	15.0933	0.94012	3.99741	0.0433533	0.73594	LOC109066652	NC_056595.1	17859198	17866167	-	2974	protein_coding	probable cationic amino acid transporter && sp|B0UYF2|S7A14_DANRE Probable cationic amino acid transporter OS=Danio rerio OX=7955 GN=slc7a14a PE=3 SV=1 && PF13906:C-terminus of AA_permease|PF13520:Amino acid permease	-
109053407	68.9272	34.0375	77.6043	16.7752	70.3616	43.4121	96.3382	55.9913	129.891	12.7268	59.8109	492.94	116.834	67.0293	58.208	133.603	-1.19519	0.0434327	0.73594	LOC109053407	NC_056602.1	2912000	2916159	+	868	protein_coding	myosin regulatory light polypeptide 9 && sp|P24844|MYL9_HUMAN Myosin regulatory light polypeptide 9 OS=Homo sapiens OX=9606 GN=MYL9 PE=1 SV=4 && PF13405:EF-hand domain|PF13499:EF-hand domain pair	-
109080050	10.0056	20.1704	12.0942	18.1731	22.9601	0.868243	12.8451	14.2067	38.7734	29.6958	21.6706	73.1395	13.6832	23.8735	13.8738	30.7204	-1.14979	0.0434504	0.73594	LOC109080050	NC_056603.1	42865589	43153807	+	8158	protein_coding	adhesion G protein-coupled receptor L3-like && sp|O97827|AGRL3_BOVIN Adhesion G protein-coupled receptor L3 OS=Bos taurus OX=9913 GN=ADGRL3 PE=2 SV=1 && PF00002:7 transmembrane receptor (Secretin family)|PF01825:GPCR proteolysis site, GPS, motif|PF02191:Olfactomedin-like domain|PF02140:Galactose binding lectin domain|PF16489:GPCR-Autoproteolysis INducing (GAIN) domain|PF02354:Latrophilin Cytoplas…	-
109109985	18.8994	0	24.1883	15.3773	21.4788	12.1554	39.3381	68.5266	75.608	14.8479	29.472	147.281	12.6307	8.26389	18.7768	50.9471	-1.43344	0.0434645	0.73594	LOC109109985	NC_056596.1	244826	251986	-	907	protein_coding	sorting nexin-24-like && sp|Q9Y343|SNX24_HUMAN Sorting nexin-24 OS=Homo sapiens OX=9606 GN=SNX24 PE=1 SV=1 && PF00787:PX domain	-
109056247	14.4525	23.9523	12.0942	9.78552	6.66584	72.9324	20.0705	26.7421	18.4173	27.5747	77.1473	224.428	30.5241	11.9367	22.8505	59.5386	-1.37743	0.0434784	0.73594	LOC109056247	NC_056574.1	12672535	12696032	+	6839	protein_coding	KN motif and ankyrin repeat domain-containing protein 2%2C transcript variant X2 && sp|X1WE18|KANK2_DANRE KN motif and ankyrin repeat domain-containing protein 2 OS=Danio rerio OX=7955 GN=kank2 PE=3 SV=1 && PF12796:Ankyrin repeats (3 copies)|PF12075:KN motif	-
109105796	0	0	0	0	2.22195	0	0	0	0	0	14.736	138.264	0	0	0.317421	21.8571	-6.03319	0.0435296	0.73594	macc1	NC_056612.1	12585292	12590424	+	3748	protein_coding	MET transcriptional regulator MACC1 && sp|Q6ZN28|MACC1_HUMAN Metastasis-associated in colon cancer protein 1 OS=Homo sapiens OX=9606 GN=MACC1 PE=1 SV=2 && PF00791:ZU5 domain	-
109103829	216.787	57.9899	169.318	9.78552	376.25	292.598	236.029	239.007	332.481	261.959	175.098	1836.5	183.145	211.188	194.108	462.769	-1.25185	0.0435722	0.73594	LOC109103829	NC_056586.1	10310643	10318558	+	2709	protein_coding	neutral amino acid transporter B(0)-like && sp|Q95JC7|AAAT_BOVIN Neutral amino acid transporter B(0) OS=Bos taurus OX=9913 GN=SLC1A5 PE=2 SV=1 && PF00375:Sodium:dicarboxylate symporter family	-
109091404	8.89384	46.644	34.2668	8.38759	14.813	18.2331	60.2114	19.2209	29.08	45.6043	14.736	264.504	28.419	80.8025	27.35	68.9096	-1.33001	0.0436039	0.73594	LOC109091404	NC_056580.1	2283726	2325225	-	6043	protein_coding	neurabin-1-like && sp|Q9ULJ8|NEB1_HUMAN Neurabin-1 OS=Homo sapiens OX=9606 GN=PPP1R9A PE=1 SV=2 && PF07647:SAM domain (Sterile alpha motif)|PF17817:PDZ domain|PF00595:PDZ domain	-
109072249	4.44692	13.8671	13.102	0	11.8504	5.20946	26.493	28.4135	1.93867	18.0296	23.4043	146.279	12.6307	9.1821	10.7098	34.2682	-1.66721	0.0436525	0.73594	LOC109072249	NC_056594.1	12520247	12546246	+	6762	protein_coding	nck-associated protein 5-like && sp|Q6GQX2|NCK5L_MOUSE Nck-associated protein 5-like OS=Mus musculus OX=10090 GN=Nckap5l PE=1 SV=1 && PF15246:Nck-associated protein 5, Peripheral clock protein	-
109087485	28.905	10.0852	11.0863	9.78552	9.62843	31.2567	26.493	4.17845	8.724	6.36339	16.4697	13.0248	4.21023	0.91821	18.1772	7.6984	1.24332	0.0437344	0.73594	LOC109087485	NC_056591.1	6234171	6242807	+	1885	protein_coding	synaptotagmin-like protein 3 && sp|Q4VX76|SYTL3_HUMAN Synaptotagmin-like protein 3 OS=Homo sapiens OX=9606 GN=SYTL3 PE=1 SV=3 && PF00168:C2 domain|PF02318:FYVE-type zinc finger	-
109052635	0	0	0	0	0.740649	0	1.60564	12.5354	8.724	0	10.4019	0	5.26278	0	0.335184	5.27486	-3.6438	0.0437976	0.73594	LOC109052635	NC_056582.1	3265729	3273564	-	2457	protein_coding	ATP-dependent DNA helicase PIF1-like && sp|Q7ZV90|PIF1_DANRE ATP-dependent DNA helicase PIF1 OS=Danio rerio OX=7955 GN=pif1 PE=2 SV=1 && PF05970:PIF1-like helicase	-
109045585	3.33519	0	9.07063	0	8.88778	3.47297	4.81691	16.7138	0	1.06056	16.4697	122.233	0	8.26389	4.22621	23.5344	-2.45954	0.0439124	0.73594	LOC109045585	NC_056578.1	41332119	41400787	-	7392	protein_coding	multiple PDZ domain protein-like && sp|O75970|MPDZ_HUMAN Multiple PDZ domain protein OS=Homo sapiens OX=9606 GN=MPDZ PE=1 SV=2 && PF17820:PDZ domain|PF09045:L27_2|PF00595:PDZ domain|PF16667:Unstructured region 10 on multiple PDZ protein	-
109095780	192.329	4542.12	4281.34	6859.65	115.541	1478.62	1559.88	589.997	1409.41	501.647	1287.23	1982.78	544.172	677.639	2718.5	998.983	1.44418	0.0439449	0.73594	LOC109095780	NC_056580.1	22869148	22877631	+	3010	protein_coding	signal transducer and activator of transcription 1-like%2C transcript variant X1 && sp|Q764M5|STAT1_PIG Signal transducer and activator of transcription 1 OS=Sus scrofa OX=9823 GN=STAT1 PE=2 SV=1 && PF02865:STAT protein, protein interaction domain|PF01017:STAT protein, all-alpha domain|PF02864:STAT protein, DNA binding domain|PF00017:SH2 domain	STAT
109108747	5.55865	8.82455	8.06278	0	3.70324	0.868243	4.01409	60.1697	11.632	0	18.2033	30.0573	9.47301	0	4.43308	18.505	-2.06584	0.0439469	0.73594	p2rx4b	NC_056604.1	15215797	15219635	+	2218	protein_coding	purinergic receptor P2X%2C ligand-gated ion channel%2C 4b && sp|Q99571|P2RX4_HUMAN P2X purinoceptor 4 OS=Homo sapiens OX=9606 GN=P2RX4 PE=1 SV=2 && PF00864:ATP P2X receptor	-
109072467	11.1173	56.7292	36.2825	9.78552	42.217	40.8074	47.3663	37.6061	23.264	46.6648	86.6824	214.409	47.365	54.1744	34.9007	72.8808	-1.05761	0.0439495	0.73594	LOC109072467	NC_056620.1	1668920	1740311	-	5619	protein_coding	neuropilin-1a%2C transcript variant X1 && sp|Q8QFX6|NRP1A_DANRE Neuropilin-1a OS=Danio rerio OX=7955 GN=nrp1a PE=2 SV=1 && PF00431:CUB domain|PF11980:C-terminal domain of neuropilin glycoprotein|PF00629:MAM domain, meprin/A5/mu|PF00754:F5/8 type C domain	-
109068581	0	0	0	0	0.740649	3.47297	3.21127	5.84983	8.724	0	0.866824	28.0535	2.10511	4.59105	1.0607	7.17004	-2.68246	0.0440074	0.73594	LOC109068581	NC_056573.1	18734464	18748108	+	3296	protein_coding	polyhomeotic-like protein 3%2C transcript variant X1 && sp|Q8CHP6|PHC3_MOUSE Polyhomeotic-like protein 3 OS=Mus musculus OX=10090 GN=Phc3 PE=1 SV=2 && PF00536:SAM domain (Sterile alpha motif)	-
109055067	2.22346	0	1.00785	0	0.740649	0	0.802819	0	4.84667	4.24226	16.4697	16.0306	0	0	0.682111	5.94131	-3.1045	0.0440128	0.73594	LOC109055067	NC_056574.1	21360219	21364346	-	2806	protein_coding	uncharacterized LOC109055067%2C transcript variant X2 && - && -	-
109093372	0	0	1.00785	0	0	0	1.60564	0	4.84667	2.12113	0	22.042	1.05256	3.67284	0.373355	4.81932	-3.47667	0.0440255	1	scel	NC_056605.1	6983632	6998736	+	2527	protein_coding	sciellin%2C transcript variant X1 && sp|O95171|SCEL_HUMAN Sciellin OS=Homo sapiens OX=9606 GN=SCEL PE=1 SV=2 && -	-
122134434	0	0	0	0	0	0	0	0	1.93867	0	6.06777	37.0707	0	0	0	6.43959	-5.12511	0.0441548	0.736147	LOC122134434	NC_056574.1	20084149	20086247	+	1469	protein_coding	transmembrane protein 238-like && sp|C9JI98|TM238_HUMAN Transmembrane protein 238 OS=Homo sapiens OX=9606 GN=TMEM238 PE=1 SV=1 && PF15125:TMEM238 protein family	-
109055887	0	0	0	0	0	15.6284	38.5353	0	140.553	0	0	0	0	0	7.73767	20.0791	5.05368	0.0441671	0.736147	LOC109055887	NC_056574.1	4291576	4293701	+	1874	protein_coding	immune-associated nucleotide-binding protein 8-like && sp|Q8NHV1|GIMA7_HUMAN GTPase IMAP family member 7 OS=Homo sapiens OX=9606 GN=GIMAP7 PE=1 SV=1 && PF04548:AIG1 family	-
109094669	0	0	10.0785	0	14.813	31.2567	57.8029	13.371	18.4173	12.7268	60.6777	309.59	51.5753	13.7732	16.2787	68.5902	-2.06513	0.0442106	0.736147	LOC109094669	NC_056604.1	26384784	26606696	+	8067	protein_coding	histone-lysine N-methyltransferase PRDM16-like%2C transcript variant X3 && sp|Q9HAZ2|PRD16_HUMAN Histone-lysine N-methyltransferase PRDM16 OS=Homo sapiens OX=9606 GN=PRDM16 PE=1 SV=3 && PF00096:Zinc finger, C2H2 type	zf-C2H2
122148957	0	3.78195	0	0	0	0	0	0	2.908	0	0.866824	33.063	2.10511	4.59105	0.540278	6.21915	-3.78555	0.0443466	0.736147	LOC122148957	NC_056591.1	10017379	10114212	-	4221	protein_coding	disabled homolog 1-like && sp|O75553|DAB1_HUMAN Disabled homolog 1 OS=Homo sapiens OX=9606 GN=DAB1 PE=1 SV=3 && PF00640:Phosphotyrosine interaction domain (PTB/PID)	-
122134841	21.1229	17.6491	9.07063	9.78552	39.995	4.34121	40.9437	59.334	20.356	30.7564	44.208	117.224	21.0511	24.7917	20.4154	45.3887	-1.14244	0.0443734	0.736147	LOC122134841	NC_056593.1	1650110	1661849	-	3380	protein_coding	receptor-type tyrosine-protein phosphatase S-like && sp|Q13332|PTPRS_HUMAN Receptor-type tyrosine-protein phosphatase S OS=Homo sapiens OX=9606 GN=PTPRS PE=1 SV=3 && -	-
109098537	271.262	371.892	461.594	669.609	147.389	484.48	1531.78	411.16	215.192	1226.01	2513.79	720.373	216.827	5504.67	562.572	1544	-1.45652	0.0444272	0.736147	saa	NC_056578.1	8781651	8782797	+	669	protein_coding	serum amyloid A && sp|P04918|SAA3_MOUSE Serum amyloid A-3 protein OS=Mus musculus OX=10090 GN=Saa3 PE=1 SV=1 && PF00277:Serum amyloid A protein	-
109079619	114.508	11.3458	324.527	61.509	296.259	178.858	223.986	178.002	168.664	200.447	221.907	1542.94	185.25	312.191	172.999	401.343	-1.21245	0.044457	0.736147	LOC109079619	NC_056597.1	14172192	14197194	+	5040	protein_coding	RNA-binding protein 47-like%2C transcript variant X4 && sp|Q5R5P4|RBM47_PONAB RNA-binding protein 47 OS=Pongo abelii OX=9601 GN=RBM47 PE=2 SV=2 && PF00076:RNA recognition motif. (a.k.a. RRM, RBD, or RNP domain)	-
122134118	0	1.26065	2.0157	0	8.14714	9.55067	6.42255	13.371	23.264	16.969	17.3365	12.0229	6.31534	1.83642	3.91381	13.0165	-1.6834	0.0444745	0.736147	LOC122134118	NC_056597.1	28113196	28121938	+	1564	protein_coding	uncharacterized LOC122134118 && - && -	-
109092577	0	0	0	0	1.4813	0	0.802819	10.864	0	0	2.60047	38.0726	0	0	0.326302	7.36243	-4.14119	0.0445331	0.736646	LOC109092577	NC_056603.1	3632130	3654483	-	4302	protein_coding	adenylate cyclase type 4-like%2C transcript variant X1 && sp|Q80TL1|ADCY2_MOUSE Adenylate cyclase type 2 OS=Mus musculus OX=10090 GN=Adcy2 PE=1 SV=2 && PF00211:Adenylate and Guanylate cyclase catalytic domain|PF16214:Adenylyl cyclase N-terminal extracellular and transmembrane region	-
109099294	0	0	0	0	0	0	0	0	12.6013	5.30282	4.33412	8.01528	0	0	0	4.32194	-4.54946	0.0446067	1	LOC109099294	NC_056575.1	27570390	27572893	-	1466	protein_coding	uncharacterized LOC109099294 && - && -	-
109052573	17.7877	59.2505	30.2354	118.824	5.18454	98.9797	114	164.631	95.964	178.175	201.103	172.329	50.5227	77.1297	63.466	134.265	-1.0829	0.0446963	0.737475	LOC109052573	NC_056574.1	4764776	4773595	-	6031	protein_coding	thyrotroph embryonic factor-like && sp|Q9JLC6|TEF_MOUSE Thyrotroph embryonic factor OS=Mus musculus OX=10090 GN=Tef PE=2 SV=1 && PF07716:Basic region leucine zipper	TF_bZIP
109107769	0	21.431	0	0	0.740649	0	0	0	20.356	4.24226	5.20094	88.1681	30.5241	11.0185	3.16738	22.7871	-2.87421	0.044743	0.737475	LOC109107769	NC_056611.1	28161714	28164321	+	971	protein_coding	uncharacterized LOC109107769 && - && PF18744:Secreted Novel AID/APOBEC-like Deaminase 1	-
122147043	155.642	4910.23	1959.26	4246.92	294.038	850.01	1518.13	656.017	1240.75	755.122	1221.36	1417.7	491.544	730.895	1990.6	930.483	1.09692	0.044847	0.737958	LOC122147043	NC_056583.1	18954950	18961663	-	2478	protein_coding	E3 ubiquitin-protein ligase rnf213-beta && sp|A0A0R4I9Y1|R213B_DANRE E3 ubiquitin-protein ligase rnf213-beta OS=Danio rerio OX=7955 GN=rnf213b PE=3 SV=1 && -	-
109105208	0	0	0	0	0.740649	0	0	0	0	0	12.1355	15.0287	2.10511	1.83642	0.105807	4.44368	-4.17878	0.044868	1	LOC109105208	NC_056612.1	11338005	11355084	-	7593	protein_coding	mucin-3A-like%2C transcript variant X2 && sp|P22105|TENX_HUMAN Tenascin-X OS=Homo sapiens OX=9606 GN=TNXB PE=1 SV=5 && PF00147:Fibrinogen beta and gamma chains, C-terminal globular domain|PF00041:Fibronectin type III domain	-
109046855	7.78211	0	9.07063	0	4.44389	0	8.831	0.83569	31.0187	7.42395	5.20094	77.1471	5.26278	6.42747	4.30395	19.0452	-2.12953	0.0449052	0.738423	LOC109046855	NC_056610.1	11897329	11911352	-	3263	protein_coding	probable carboxypeptidase X1 && sp|Q9Z100|CPXM1_MOUSE Probable carboxypeptidase X1 OS=Mus musculus OX=10090 GN=Cpxm1 PE=2 SV=2 && PF13620:Carboxypeptidase regulatory-like domain|PF00246:Zinc carboxypeptidase|PF00754:F5/8 type C domain	-
109079045	8.89384	16.3884	5.03924	0	2.96259	0.868243	15.2536	40.9488	9.69334	11.6662	11.2687	45.086	12.6307	9.1821	7.05799	20.068	-1.50924	0.0450122	0.739492	LOC109079045	NC_056594.1	4702616	4732663	-	2155	protein_coding	protein phosphatase 1 regulatory subunit 12B-like%2C transcript variant X1 && sp|O60237|MYPT2_HUMAN Protein phosphatase 1 regulatory subunit 12B OS=Homo sapiens OX=9606 GN=PPP1R12B PE=1 SV=2 && PF15898:cGMP-dependent protein kinase interacting domain	-
109077926	31.1284	83.2029	61.4787	33.5504	22.9601	56.4358	47.3663	14.2067	39.7427	2.12113	4.33412	41.0783	38.9446	7.34568	48.0175	21.1105	1.18738	0.0450871	0.739678	LOC109077926	NC_056579.1	18378806	18384536	+	2053	protein_coding	RING finger protein PSH1-like%2C transcript variant X2 && sp|Q9C037|TRIM4_HUMAN E3 ubiquitin-protein ligase TRIM4 OS=Homo sapiens OX=9606 GN=TRIM4 PE=1 SV=2 && PF15227:zinc finger of C3HC4-type, RING	-
109069965	14.4525	2.5213	25.1962	0	5.18454	45.1486	8.02819	32.5919	28.1107	49.8465	39.0071	69.1318	44.2074	7.34568	14.3616	38.6059	-1.41558	0.0451074	0.739678	si:dkey-238i5.2	NC_056607.1	12440505	12455154	-	5335	protein_coding	uncharacterized si:dkey-238i5.2 && - && -	-
109054179	20.0111	143.714	3.02354	47.5297	3.70324	5.20946	9.63382	0	1.93867	6.36339	13.8692	20.0382	10.5256	12.8549	33.2607	9.36999	1.82226	0.0451822	0.74056	LOC109054179	NC_056574.1	25860302	25863015	+	2335	protein_coding	heat shock 70 kDa protein-like && sp|Q91233|HSP70_ONCTS Heat shock 70 kDa protein OS=Oncorhynchus tshawytscha OX=74940 GN=hsp70 PE=2 SV=1 && PF00012:Hsp70 protein	-
109046425	11.1173	176.491	614.787	1281.9	0	51.2263	204.719	101.954	75.608	30.7564	201.97	47.0898	46.3125	62.4383	334.321	80.8756	2.04657	0.0452591	0.740787	LOC109046425	NC_056593.1	368449	378274	+	2942	protein_coding	ubiquitin carboxyl-terminal hydrolase 47-like%2C transcript variant X3 && sp|Q9ZSB5|UBP10_ARATH Ubiquitin carboxyl-terminal hydrolase 10 OS=Arabidopsis thaliana OX=3702 GN=UBP10 PE=2 SV=2 && PF00443:Ubiquitin carboxyl-terminal hydrolase	-
109048306	8.89384	2.5213	12.0942	0	8.14714	23.4426	5.61973	3.34276	5.816	2.12113	0.866824	3.00573	1.05256	2.75463	8.6741	2.70852	1.69273	0.0454518	0.741273	LOC109048306	NC_056574.1	12298954	12300732	-	462	protein_coding	transcription elongation factor 1 homolog && sp|A4IFR3|ELOF1_BOVIN Transcription elongation factor 1 homolog OS=Bos taurus OX=9913 GN=ELOF1 PE=3 SV=1 && -	-
109060056	63.3686	12.6065	28.2197	26.5607	8.14714	6.94594	7.22537	16.7138	131.829	7.42395	10.4019	94.1796	66.3111	64.2747	21.8677	55.8763	-1.35975	0.0454769	0.741273	LOC109060056	NC_056577.1	2870970	2873798	+	679	protein_coding	cytochrome b-c1 complex subunit 6%2C mitochondrial-like && sp|Q5M9I5|QCR6_RAT Cytochrome b-c1 complex subunit 6, mitochondrial OS=Rattus norvegicus OX=10116 GN=Uqcrh PE=3 SV=1 && PF02320:Ubiquinol-cytochrome C reductase hinge protein	-
109092659	32.2402	8.82455	35.2747	26.5607	39.2544	23.4426	36.9297	54.3199	35.8653	22.2718	49.409	246.47	33.6818	12.8549	28.9324	64.9818	-1.16297	0.045478	0.741273	shroom4	NC_056603.1	14400444	14440940	+	8633	protein_coding	shroom family member 4%2C transcript variant X4 && sp|Q9ULL8|SHRM4_HUMAN Protein Shroom4 OS=Homo sapiens OX=9606 GN=SHROOM4 PE=1 SV=3 && PF08687:Apx/Shroom domain ASD2	-
109070172	0	0	4.03139	0	1.4813	0	2.40846	6.68552	11.632	4.24226	3.4673	18.0344	2.10511	0	1.13159	6.59523	-2.49096	0.0455066	0.74129	LOC109070172	NC_056579.1	17191381	17240041	-	976	protein_coding	calsenilin-like && sp|Q9QXT8|CSEN_MOUSE Calsenilin OS=Mus musculus OX=10090 GN=Kcnip3 PE=1 SV=2 && PF13499:EF-hand domain pair|PF13833:EF-hand domain pair	-
109082111	5.55865	12.6065	20.157	0	19.9975	19.1013	16.8592	6.68552	21.3253	40.3014	24.2711	111.212	15.7883	22.9553	13.4686	34.6484	-1.34825	0.0457735	0.741973	nhsa	NC_056619.1	23716741	23821068	+	7819	protein_coding	Nance-Horan syndrome a (congenital cataracts and dental anomalies) && sp|Q6T4R5|NHS_HUMAN Nance-Horan syndrome protein OS=Homo sapiens OX=9606 GN=NHS PE=1 SV=2 && PF15273:NHS-like	-
109068679	7.78211	3.78195	45.3531	0	25.9227	42.5439	54.5917	48.47	48.4667	68.9367	70.2128	119.227	67.3636	22.9553	25.7108	63.6618	-1.29667	0.0458165	0.742273	LOC109068679	NC_056603.1	29049908	29065971	-	2890	protein_coding	ADAMTS-like protein 5%2C transcript variant X2 && sp|Q6ZMM2|ATL5_HUMAN ADAMTS-like protein 5 OS=Homo sapiens OX=9606 GN=ADAMTSL5 PE=1 SV=3 && PF00090:Thrombospondin type 1 domain|PF01759:UNC-6/NTR/C345C module|PF05986:ADAM-TS Spacer 1	-
109097678	16.6759	2.5213	9.07063	0	16.2943	19.1013	8.02819	0	4.84667	3.18169	6.06777	0	1.05256	3.67284	10.2417	2.68879	1.93608	0.0459027	0.7429	LOC109097678	NC_056601.1	30037653	30043244	+	2482	protein_coding	inactive phospholipid phosphatase 7%2C transcript variant X2 && sp|Q6P0E8|PLPP7_DANRE Inactive phospholipid phosphatase 7 OS=Danio rerio OX=7955 GN=plpp7 PE=2 SV=1 && PF01569:PAP2 superfamily	-
122148766	26.6815	102.113	14.1099	72.6925	17.7756	3.47297	10.4366	5.01414	5.816	3.18169	33.8061	13.0248	16.8409	13.7732	35.3259	13.0653	1.42378	0.0459696	0.7429	LOC122148766	NC_056590.1	7387091	7391404	-	989	protein_coding	interleukin-6-like && - && -	-
109049325	5.55865	2.5213	4.03139	0	5.92519	0.868243	8.831	5.84983	5.816	8.48451	5.20094	21.0401	1.05256	46.8287	3.96225	13.4675	-1.74014	0.0460399	0.7429	itsn2a	NC_056616.1	14906894	14950799	-	6127	protein_coding	intersectin 2a && sp|Q9NZM3|ITSN2_HUMAN Intersectin-2 OS=Homo sapiens OX=9606 GN=ITSN2 PE=1 SV=3 && PF00168:C2 domain|PF14604:Variant SH3 domain|PF07653:Variant SH3 domain|PF12763:Cytoskeletal-regulatory complex EF hand|PF00018:SH3 domain|PF00621:RhoGEF domain|PF16652:Pleckstrin homology domain	-
[truncated: 60 more rows]

## Sheet: Table S5
Supplementary Table 5. List of differntially expressed genes in pair of T9vcNC.
The first 925 genes were assigned as DEGs(Corrected pvalue ≤ 0.05, |log2(fold change)| ≥ 1)
[truncated: 2,663 more rows]

## Sheet: Table S6
Supplementary Table 6.Significantly enriched KEGG pathways of differentially expressed genes (upregulated) in pair of T9vsNC.
[truncated: 16 more rows]

## Sheet: Table S7
Supplementary Table 7.Significantly enriched KEGG pathways of differentially expressed genes (downregulated) in pair of T9vsNC.
[truncated: 13 more rows]

[truncated: 6 more sheets: Table S8, Table S9, Table S10, Table S11, Table S12, Table S13]
